# Supplementary material for: Specific origin selection and excess functional MCM2–7 loading in ORC-deficient cells
Source: Nucleic Acids Res. 2025 Jun 18;53(11):gkaf518. doi: 10.1093/nar/gkaf518 (PMC12203792; doi:10.1093/nar/gkaf518)
Supplement: gkaf518_Supplemental_Files [file gkaf518_supplemental_files.zip › Supplementary Table S4.xlsx]

## Sheet: raw data
Supplementary Table S4
raw data used for Ergodic Rate Analysis calculation
Each sample _1 _2 _3 are biological replicates of the cell line
Values are flourescence intesity, one cell per row, of G1-MCMDNA positive cells
WT			ORC1KO			ORC2KO			ORC5KO
WT_1	WT_2	WT_3	ORC1_1	ORC1_2	ORC1_3	ORC2_1	ORC2_2	ORC2_3	ORC5_1	ORC5_2	ORC5_3
643	526	490	560	455	531	602	430	443	591	494	459
660	593	478	645	482	466	587	459	496	569	494	504
695	476	494	484	427	496	519	482	491	605	453	440
654	543	599	576	478	604	584	459	436	597	452	468
710	427	464	632	481	564	620	443	498	552	428	478
649	468	467	726	446	618	547	515	521	551	425	497
587	506	546	623	512	489	556	485	454	505	448	512
640	433	532	533	496	467	657	484	496	593	511	460
711	527	439	674	456	445	552	490	536	565	459	424
653	512	563	647	443	467	524	450	493	538	439	474
486	596	547	536	461	463	534	436	525	572	471	447
666	524	483	520	424	493	560	458	520	607	418	493
671	546	472	514	451	563	654	487	490	560	425	447
719	542	595	624	515	455	582	463	497	610	425	435
627	497	491	559	544	516	603	557	495	598	486	456
600	500	512	538	445	469	640	494	512	571	420	447
512	453	551	673	498	450	623	525	549	549	501	463
662	531	507	535	546	569	709	518	494	507	448	492
660	477	480	626	422	434	504	482	421	475	470	488
500	602	445	561	455	559	519	506	507	602	451	449
734	440	526	593	515	479	560	441	486	479	453	447
609	535	557	536	536	518	471	495	427	547	471	468
537	456	527	632	428	451	618	513	471	483	436	471
615	477	418	595	525	432	535	510	503	478	517	524
598	419	568	530	447	421	550	572	432	608	484	460
692	522	571	524	609	466	581	492	491	538	512	477
669	435	512	627	568	566	482	514	501	581	474	504
694	569	475	538	484	510	627	524	520	483	469	505
671	505	498	564	593	550	591	519	495	516	466	481
673	549	536	532	472	525	660	558	443	558	442	524
637	490	425	516	463	520	574	430	471	537	467	488
649	506	433	610	548	530	547	565	548	567	419	449
713	494	591	530	538	493	473	527	540	555	450	437
658	527	435	569	489	536	491	551	436	590	502	533
622	500	529	724	459	548	493	471	451	542	480	443
705	506	476	544	508	494	632	504	524	539	463	491
482	440	480	677	485	451	607	514	433	599	483	426
654	452	590	589	508	528	550	546	503	590	464	509
600	477	535	633	422	422	624	498	507	533	517	483
545	487	502	710	464	497	592	516	471	515	437	443
731	422	487	622	494	531	559	475	471	589	444	451
621	449	482	545	550	501	603	566	513	549	484	529
673	564	429	686	527	519	601	431	488	474	447	465
656	545	533	562	482	482	559	501	515	575	464	433
611	558	564	705	440	536	589	498	484	505	482	489
718	469	466	584	475	462	601	468	479	587	428	458
707	504	501	668	438	594	523	494	471	489	435	508
733	503	519	646	443	542	579	479	513	501	437	450
705	546	451	691	438	515	699	427	454	475	484	488
597	440	420	536	593	439	670	452	430	574	467	483
673	522	538	678	505	437	603	471	484	476	503	532
658	551	475	629	452	444	610	547	552	607	457	452
682	441	558	593	465	449	486	524	495	580	471	485
681	571	546	523	470	437	489	499	459	567	422	457
510	507	511	720	438	458	724	425	461	499	457	469
642	491	570	538	471	530	531	447	525	542	518	438
650	585	466	691	454	559	576	507	540	517	470	451
679	525	524	542	461	534	639	533	451	473	447	448
592	422	492	604	463	444	595	433	469	582	493	472
622	551	566	671	544	512	475	462	530	485	433	457
606	573	521	513	514	499	581	484	460	578	501	437
617	571	566	549	445	452	498	517	528	692	490	433
648	516	484	736	463	451	571	480	429	522	442	449
649	525	533	588	439	464	577	534	488	560	424	485
605	447	535	586	473	441	600	552	478	525	486	514
650	489	496	549	436	456	677	523	493	513	458	473
647	576	543	660	437	463	527	428	540	535	424	461
546	473	514	689	464	463	663	476	451	543	443	525
622	497	482	579	474	440	597	458	450	550	438	419
587	542	560	580	511	429	604	524	452	604	446	472
646	481	520	505	536	509	585	460	471	506	456	485
669	486	480	651	513	547	596	548	495	556	494	512
550	526	487	494	519	462	474	496	554	540	542	468
622	504	579	661	433	466	684	431	501	568	452	429
652	519	507	574	554	519	519	512	478	668	474	420
672	563	488	661	479	423	701	449	422	594	498	494
657	427	527	601	484	462	562	484	483	553	438	433
567	426	425	691	544	503	594	461	475	543	444	585
540	434	527	570	541	433	470	560	487	577	419	467
569	516	448	541	419	447	566	442	460	545	521	443
630	489	479	588	491	463	543	437	515	599	450	459
646	519	499	498	589	503	675	430	507	550	417	436
618	516	447	652	482	438	519	454	460	645	463	502
717	539	430	577	504	572	573	501	432	600	450	486
639	536	489	630	482	492	540	466	502	475	419	468
518	440	498	682	442	485	525	493	490	610	421	534
546	425	460	480	422	467	591	480	511	557	486	443
685	492	505	725	497	548	666	543	526	535	421	498
653	431	462	581	565	488	532	431	530	584	469	426
562	487	432	592	565	542	481	549	573	534	417	434
684	533	560	710	487	494	620	539	442	618	476	436
713	511	495	658	429	500	627	524	459	503	457	462
688	517	491	521	481	507	549	481	445	614	435	509
694	449	611	544	465	468	551	529	449	563	429	446
668	500	572	541	563	502	685	519	544	482	456	497
570	514	508	518	454	499	522	459	495	611	509	440
676	496	462	707	442	480	608	417	498	559	427	421
723	458	531	589	431	449	706	456	541	535	421	509
604	443	514	588	499	441	560	558	458	582	487	455
697	546	457	503	563	430	558	567	422	499	545	433
585	430	480	607	423	497	565	516	498	647	505	420
526	526	527	629	538	556	636	534	436	625	434	430
699	480	538	741	437	421	624	555	569	672	438	470
643	517	513	582	502	469	538	478	505	597	514	441
617	464	504	584	540	477	643	444	518	479	495	534
580	595	448	548	493	433	590	475	440	476	471	513
642	542	463	492	427	463	537	531	528	542	434	463
688	483	469	511	503	528	581	435	535	585	459	463
606	452	508	501	433	487	572	480	464	488	442	449
712	511	523	666	533	455	473	447	510	587	448	445
677	526	465	608	424	488	671	471	492	485	420	454
670	466	441	571	576	463	649	442	535	569	422	484
647	426	480	607	466	595	711	464	511	516	420	518
683	549	498	650	508	463	600	541	439	593	442	419
710	523	454	644	446	445	564	433	463	638	488	421
720	512	545	600	515	473	546	500	492	575	445	455
564	435	482	516	520	488	541	513	427	604	425	427
623	546	573	647	528	420	513	516	575	593	458	477
638	505	526	619	572	482	524	519	443	605	486	443
656	475	549	674	483	511	579	531	433	515	455	453
561	509	524	594	548	534	625	485	523	537	477	436
664	434	542	612	526	526	677	477	418	493	454	514
646	551	446	567	547	467	652	502	488	549	444	486
683	485	440	656	488	418	592	439	517	571	480	419
641	443	487	624	460	449	570	535	487	479	436	443
683	430	532	689	566	491	584	466	445	518	436	427
667	510	551	625	489	520	653	537	487	556	477	460
609	444	457	701	514	455	510	516	542	521	465	423
702	582	554	590	442	548	611	451	464	505	426	519
625	449	488	562	431	515	658	540	480	620	428	444
549	436	549	606	485	435	604	454	473	537	424	457
649	575	514	515	456	530	585	488	521	571	444	443
704	505	491	544	499	497	510	501	526	610	429	554
640	449	464	477	438	495	607	426	433	616	450	421
682	557	452	496	432	530	609	436	468	522	469	437
659	460	562	612	547	426	510	501	537	535	454	439
587	526	422	681	500	508	562	447	485	556	425	454
538	469	462	585	557	529	623	421	471	508	434	430
558	422	468	614	471	484	634	467	476	532	458	473
632	437	570	588	433	461	565	484	501	616	496	475
559	420	427	573	515	455	569	480	569	533	448	497
632	491	464	585	504	497	634	436	513	539	426	430
621	516	482	524	420	531	558	502	503	592	421	521
632	493	502	650	464	517	554	584	486	620	482	497
656	524	450	537	443	528	658	467	536	567	465	516
621	419	436	588	526	507	516	441	510	538	442	468
587	512	445	538	444	450	661	455	424	539	493	431
677	495	545	583	570	563	635	476	426	599	531	524
569	464	542	598	498	492	560	460	481	672	424	486
641	569	506	689	490	456	537	513	551	618	514	495
573	493	552	630	529	456	522	519	453	600	463	484
557	491	558	710	488	462	604	454	501	629	530	437
595	574	508	666	421	464	677	540	487	630	446	463
585	558	523	633	496	494	614	560	424	595	418	447
669	535	568	579	445	444	558	559	435	499	510	423
722	487	514	539	487	482	576	490	506	489	468	443
623	515	477	543	488	548	573	443	518	594	462	517
614	500	547	684	525	554	617	457	492	514	428	452
595	581	520	588	456	434	657	509	439	549	445	430
677	481	531	604	504	488	640	430	494	632	498	462
695	558	535	690	477	492	551	445	542	618	426	506
653	495	526	754	501	484	596	428	419	478	432	454
648	512	496	722	429	453	535	457	548	535	456	504
652	458	518	563	435	497	679	474	438	588	421	455
670	589	571	526	481	460	671	500	463	599	453	465
620	599	518	492	470	502	629	528	521	574	470	479
683	534	435	586	438	594	687	488	479	529	480	437
669	500	456	639	435	457	549	478	455	626	424	456
680	563	511	757	440	531	582	492	486	481	438	462
547	476	497	597	473	462	614	422	497	530	513	502
617	491	575	636	480	430	541	497	475	538	453	492
640	436	451	587	531	465	518	499	433	631	451	439
668	452	442	480	430	475	530	524	531	499	489	437
708	485	473	521	496	428	574	455	485	634	456	504
603	602	466	658	505	540	647	421	531	484	425	470
685	493	508	495	448	472	662	443	474	494	441	519
492	506	514	544	454	420	578	443	427	543	456	524
641	477	464	598	497	499	476	417	467	512	511	469
655	430	564	641	468	500	537	435	504	574	488	452
635	465	550	564	439	529	520	579	468	477	438	429
669	454	593	494	512	473	623	422	513	569	483	488
623	474	483	696	518	450	481	523	493	603	481	429
654	496	514	704	571	493	646	453	481	618	449	472
665	437	531	707	511	518	587	538	474	553	444	441
676	480	486	581	562	509	593	471	436	512	505	474
623	560	534	606	571	590	642	451	513	593	533	440
676	436	521	522	495	430	506	506	584	492	460	449
654	509	441	569	484	435	612	476	449	592	448	526
538	502	525	666	457	510	671	601	503	595	501	437
676	544	482	589	553	464	525	489	533	527	458	487
630	517	549	616	473	511	586	563	541	742	501	465
494	514	543	710	505	484	561	560	494	531	468	431
543	463	518	529	444	467	535	499	509	583	459	542
648	559	466	632	545	480	578	532	440	507	439	454
635	441	495	580	471	512	595	488	477	533	451	442
496	487	500	520	531	452	503	474	419	534	445	491
634	531	534	590	463	453	531	488	503	569	428	491
625	506	521	534	433	531	693	519	433	508	442	495
585	497	503	614	453	442	561	538	431	559	480	443
650	443	484	576	519	508	576	534	490	513	459	472
700	472	488	562	571	499	488	464	560	531	490	500
701	423	490	507	469	529	606	539	541	587	454	465
696	456	466	624	533	515	614	435	503	558	486	457
638	554	467	727	525	515	509	486	526	577	453	526
524	504	465	627	487	452	515	488	484	535	435	430
662	550	510	597	426	525	604	426	521	520	483	480
676	525	495	672	495	499	626	417	512	499	423	427
621	565	451	700	458	605	558	466	442	521	442	473
557	500	537	476	525	547	657	536	515	601	457	522
656	492	495	650	504	439	598	451	534	630	467	474
661	514	431	579	441	442	616	553	508	626	427	446
695	443	484	492	434	529	621	446	505	664	543	483
669	526	480	541	429	508	714	477	593	511	459	505
547	483	543	593	452	545	647	438	429	516	486	483
635	506	440	635	548	565	608	548	469	654	463	473
578	487	459	622	484	474	608	439	470	505	450	442
668	495	537	674	572	485	603	488	528	612	444	443
638	568	522	597	513	455	639	479	418	677	502	449
639	500	556	563	428	474	587	436	464	535	479	426
731	466	439	673	554	494	594	548	519	476	502	523
615	530	462	700	538	527	479	467	483	611	417	461
684	511	456	648	427	471	569	455	489	502	436	455
633	431	520	603	454	441	596	436	502	615	420	447
689	502	554	599	458	565	573	434	526	568	431	524
520	573	477	571	536	436	614	576	451	535	490	476
697	455	498	629	525	460	658	547	440	502	480	486
658	423	479	472	500	423	495	492	466	568	451	495
675	429	480	650	539	481	550	528	509	605	443	450
525	526	514	499	457	519	576	445	442	575	429	484
614	502	539	498	421	578	730	543	498	525	428	484
625	423	471	702	562	443	603	486	501	585	432	462
642	529	476	555	548	431	667	466	427	536	446	434
693	466	428	475	450	423	702	513	577	539	467	437
652	425	548	594	451	481	592	492	451	550	500	539
595	498	554	537	532	444	496	491	474	504	510	475
689	552	499	573	478	427	616	427	489	655	490	465
671	516	497	555	460	454	543	481	537	514	454	434
686	495	503	593	469	452	542	507	516	547	434	526
710	533	554	605	551	540	501	512	425	542	473	468
676	549	531	648	453	487	597	540	486	636	486	457
528	549	425	602	521	445	625	442	431	602	469	451
729	518	478	602	550	431	665	526	514	483	476	437
667	422	486	692	421	497	584	465	443	590	431	422
643	461	497	526	518	480	513	445	485	552	526	445
672	495	470	522	445	518	553	440	463	556	489	505
645	554	527	587	478	518	566	543	503	521	477	430
685	572	475	629	492	477	670	457	474	527	442	433
674	555	553	615	438	557	595	421	418	581	435	457
630	446	492	525	470	450	506	480	535	542	456	460
709	552	478	643	538	506	596	417	425	582	494	497
668	526	438	516	534	525	555	448	419	546	448	425
719	567	429	495	490	452	553	570	481	528	437	434
574	520	511	606	593	465	616	486	526	573	421	452
732	583	467	630	483	543	487	490	527	596	522	452
699	490	496	660	530	442	617	471	488	590	451	430
590	589	556	626	578	459	645	519	496	563	418	429
534	542	451	732	461	462	576	465	464	606	553	545
663	520	517	624	460	425	556	445	450	543	439	462
561	484	555	593	461	483	565	464	570	631	498	483
493	562	475	486	462	470	582	528	543	514	496	440
678	565	575	603	442	501	678	432	507	598	494	420
663	502	501	473	491	461	496	492	534	589	458	449
530	506	524	695	565	437	533	431	467	540	462	467
705	494	456	587	533	544	542	558	499	572	451	483
698	595	556	720	517	453	541	432	495	618	534	510
673	468	553	585	507	503	624	524	479	484	499	494
667	470	560	501	419	581	538	551	555	594	425	437
663	428	530	535	454	457	639	494	442	612	417	426
615	535	529	595	450	477	551	481	498	626	428	465
681	559	467	501	501	453	648	423	444	545	519	466
651	501	442	562	498	527	595	463	473	530	474	500
586	506	476	552	441	451	652	436	501	581	448	459
535	452	509	475	520	568	580	445	501	490	428	426
544	556	494	548	436	446	675	507	552	498	484	473
674	494	470	619	508	440	702	505	534	493	457	481
669	507	543	594	556	450	526	559	488	541	493	440
670	607	475	602	521	515	632	473	480	530	473	491
636	514	450	713	429	533	513	439	485	488	485	426
706	443	474	534	510	567	604	489	447	580	520	491
593	553	568	644	524	548	596	527	482	535	479	438
700	449	470	510	460	446	545	488	502	596	435	450
569	523	512	635	541	593	562	562	517	593	422	433
656	555	428	677	465	500	594	503	473	529	434	515
580	513	583	494	440	434	613	490	423	722	500	461
605	472	491	528	447	421	472	487	464	649	467	464
716	565	424	489	487	577	584	555	462	543	451	469
704	460	445	688	419	479	626	453	481	641	459	433
642	453	469	605	506	472	597	448	499	614	425	440
647	481	432	473	492	451	630	480	497	613	452	496
634	526	466	609	459	472	572	478	467	539	449	460
615	460	504	619	577	452	650	580	476	477	425	440
577	481	462	711	486	441	477	439	515	506	418	472
700	470	485	702	423	477	596	435	478	517	454	466
645	430	546	682	504	523	532	534	554	654	434	427
593	496	476	509	450	441	617	490	476	474	436	494
537	481	473	584	499	480	558	421	485	525	457	467
587	426	498	500	462	466	662	479	529	590	453	490
596	449	444	510	452	491	624	542	427	489	478	423
686	438	462	743	428	461	565	478	523	606	476	472
663	546	523	661	480	467	611	485	451	553	428	446
598	486	565	591	481	501	493	510	537	599	492	440
702	486	516	650	527	482	521	533	490	499	478	475
733	524	480	550	520	441	655	588	440	492	457	483
688	516	521	588	430	441	576	468	423	671	473	497
647	553	487	594	442	514	600	506	495	501	420	491
583	524	552	671	464	497	704	513	488	502	426	496
642	523	584	673	537	493	690	430	428	611	444	516
628	481	579	633	453	445	505	538	569	541	446	451
503	434	517	646	503	531	565	510	507	548	452	430
592	546	581	493	530	446	600	537	421	549	434	522
581	496	595	627	424	562	630	522	485	473	426	477
590	456	523	607	523	486	508	508	505	548	430	431
580	497	537	755	464	421	504	502	472	490	442	436
644	512	549	532	434	433	599	440	424	532	459	481
545	469	527	693	476	499	531	435	471	604	516	462
522	582	520	569	490	463	643	495	500	573	446	475
654	528	558	591	517	531	599	562	488	552	455	495
621	545	578	686	474	598	648	487	541	571	484	459
685	495	534	691	550	490	633	448	493	490	491	440
568	499	490	487	461	518	621	575	506	594	484	420
640	498	494	593	517	557	612	570	437	521	429	458
661	561	506	564	547	507	515	449	545	534	446	468
730	462	504	565	507	545	571	433	509	553	420	429
699	529	560	661	447	624	592	528	530	481	421	442
548	504	520	655	481	514	501	482	478	551	506	442
668	470	513	719	548	492	545	512	462	577	453	474
663	457	549	550	496	453	505	430	458	526	462	470
655	529	509	685	523	497	557	469	442	561	443	460
699	534	449	587	491	432	606	484	466	509	454	487
616	481	436	590	518	497	599	539	473	486	465	422
601	535	587	563	527	467	563	467	495	512	458	509
719	512	439	654	437	496	529	580	493	600	491	483
657	497	587	533	487	465	560	471	433	664	522	481
626	430	465	636	532	447	597	527	517	476	492	472
659	581	481	489	445	462	524	468	439	584	527	452
526	456	466	557	444	466	619	484	536	483	454	426
681	422	510	529	490	478	569	523	426	651	456	461
698	508	496	547	434	501	640	492	527	566	424	500
637	525	477	522	525	496	674	429	460	621	472	440
602	539	530	563	474	531	596	442	461	625	488	462
735	529	472	668	518	492	643	476	479	483	469	489
561	426	547	650	479	525	612	418	481	593	418	540
650	538	566	513	479	495	521	492	573	637	458	482
683	515	445	701	479	528	613	486	503	531	436	419
637	553	557	508	435	531	578	522	506	492	467	451
682	529	449	632	418	458	624	520	512	511	459	590
570	488	494	698	534	566	656	552	567	599	438	501
618	548	499	554	496	511	595	470	508	617	425	481
493	467	501	543	527	576	489	474	441	553	439	480
725	509	551	502	458	436	516	522	510	522	453	440
689	475	480	567	457	496	622	526	511	692	480	475
662	591	566	649	506	460	630	507	486	562	445	434
596	475	552	613	541	474	553	528	439	561	421	419
625	426	517	679	549	522	566	491	467	664	432	422
678	522	502	554	459	569	476	550	578	521	454	443
590	444	422	597	475	549	605	535	464	637	426	470
615	578	476	595	466	496	586	485	458	531	489	465
674	472	477	643	469	466	655	418	485	484	449	479
712	424	441	613	422	581	642	426	557	562	422	434
652	565	523	652	490	555	603	494	434	547	419	469
656	495	435	667	481	506	619	435	466	590	456	436
607	540	545	651	534	513	557	520	483	548	442	437
646	532	560	623	497	466	574	454	518	542	481	444
643	604	478	656	535	542	656	525	514	500	451	490
641	535	460	770	443	493	583	417	533	543	433	493
635	499	563	554	547	508	600	484	523	595	479	524
711	532	448	639	437	421	614	497	557	485	474	468
598	467	536	583	448	501	672	488	544	570	429	419
677	475	526	566	470	526	649	512	555	583	449	487
590	492	484	567	431	475	617	447	435	623	438	505
601	475	576	680	486	483	700	491	424	596	444	484
611	534	536	616	424	481	608	486	454	503	473	460
477	470	550	651	520	422	658	497	465	558	428	502
663	507	474	679	565	462	554	485	477	554	479	426
709	468	510	481	546	473	591	516	515	600	459	461
586	509	592	618	459	514	481	508	554	529	427	491
634	498	570	607	463	428	634	450	458	596	444	420
628	471	583	534	431	426	675	463	476	480	418	426
654	525	551	633	504	447	475	478	436	480	426	479
532	543	494	678	531	552	614	507	422	650	421	426
626	543	422	484	493	446	545	503	500	565	422	431
570	492	422	711	555	514	643	577	440	554	451	471
574	541	494	544	495	457	526	511	426	515	467	420
536	514	565	559	508	512	547	442	516	473	461	512
694	463	515	702	469	443	635	479	534	589	447	524
582	471	554	576	528	539	614	423	440	542	436	478
651	550	542	647	451	486	490	493	517	557	552	499
675	472	502	615	484	572	639	433	494	618	488	477
603	448	488	640	497	577	581	500	481	487	535	446
663	489	460	656	502	550	657	477	477	642	436	438
602	489	508	509	438	522	570	447	451	568	439	446
756	475	438	564	461	519	541	542	456	631	443	457
679	480	486	690	489	443	600	468	512	499	544	537
684	550	495	662	533	425	688	486	536	489	493	462
703	532	482	580	506	502	624	526	505	585	459	422
584	538	446	657	527	501	489	470	461	603	430	422
658	493	547	683	444	492	626	471	429	492	479	429
712	508	558	663	460	432	626	507	545	579	454	501
601	480	418	634	505	447	627	495	510	650	421	472
561	555	508	744	524	445	598	473	465	633	421	462
714	480	565	521	545	441	546	461	478	542	435	516
650	548	513	578	433	540	620	436	521	656	435	498
664	516	492	531	535	566	638	522	421	501	425	489
661	506	453	558	452	452	611	497	529	534	559	452
677	477	472	613	434	457	671	516	546	568	428	437
603	539	556	555	551	486	609	436	487	534	423	459
656	565	506	562	473	563	557	451	456	596	488	455
731	539	429	494	539	504	671	490	487	537	456	449
676	569	484	556	472	530	601	520	525	567	452	434
593	549	425	682	515	432	588	462	451	562	457	450
600	528	484	648	481	542	552	448	555	599	421	491
618	454	490	551	422	458	681	471	466	554	418	455
666	511	548	588	524	460	574	496	460	495	499	474
613	465	508	789	448	574	588	551	518	505	486	474
560	459	523	589	431	523	693	556	557	636	523	441
682	538	506	667	466	461	661	454	479	644	431	431
654	487	572	562	488	492	564	508	444	591	440	429
604	595	468	698	538	477	665	433	505	621	428	437
609	542	538	580	495	479	541	457	420	490	464	552
606	503	565	626	501	529	590	591	524	533	446	498
550	479	542	616	443	494	555	493	518	488	436	453
646	526	539	529	551	603	485	435	433	526	438	473
595	426	545	663	536	466	551	488	556	615	482	426
647	572	511	716	441	471	493	563	481	586	454	446
735	496	538	553	603	434	520	508	457	478	464	434
677	535	512	666	487	537	689	514	445	680	500	468
680	440	453	624	543	544	583	482	459	474	419	463
683	596	540	621	501	420	661	517	538	511	456	438
649	502	475	606	422	471	623	475	439	609	435	447
647	498	560	537	540	461	555	463	471	515	468	426
505	440	512	627	465	428	674	465	467	577	503	422
622	495	535	495	470	469	538	500	476	523	484	509
555	532	462	568	439	525	595	439	449	478	494	547
609	533	469	582	516	499	562	432	580	602	496	427
638	450	435	518	560	463	502	424	498	555	454	470
619	448	503	613	441	462	570	460	532	574	464	423
659	431	579	701	507	446	603	425	496	615	447	485
656	505	497	689	446	442	721	462	496	599	434	433
692	562	421	622	450	522	600	544	469	639	447	464
687	540	494	733	451	575	577	514	478	502	419	433
648	529	462	603	518	453	670	596	472	618	505	458
530	570	539	578	564	501	638	490	459	608	442	429
712	497	496	610	503	491	524	511	468	579	462	455
615	474	490	728	427	506	525	432	521	628	461	446
655	437	549	594	523	444	627	497	536	508	465	443
705	431	484	574	448	536	558	473	462	551	484	470
505	419	445	620	474	445	550	483	462	529	536	443
670	429	520	594	444	573	497	436	509	505	484	433
615	472	580	700	510	494	681	467	487	523	435	446
726	429	496	475	478	484	585	474	465	544	474	429
640	504	458	647	543	608	593	429	465	600	423	467
643	549	555	569	565	527	611	442	511	613	474	598
672	550	510	581	450	469	639	471	496	610	439	440
551	570	437	685	482	436	595	491	520	576	462	437
553	486	586	484	462	498	669	490	500	577	466	494
663	509	546	606	485	475	652	462	420	565	526	512
607	475	540	620	527	469	554	492	540	540	477	451
629	438	494	566	455	540	505	457	566	578	470	485
547	465	418	597	536	584	570	469	483	545	434	535
572	468	565	708	466	554	554	536	521	616	508	452
690	530	428	598	431	480	534	535	537	534	428	427
558	523	501	615	494	530	575	431	436	568	434	488
654	453	495	647	427	452	597	458	532	599	417	439
660	595	505	536	498	548	616	459	434	598	497	497
707	550	464	525	491	530	657	420	467	601	497	430
595	536	552	592	524	477	619	539	442	495	426	460
589	531	544	480	564	450	610	480	507	529	439	483
618	522	582	677	457	474	585	552	502	625	427	493
629	440	514	597	494	449	485	515	437	550	432	427
692	484	444	498	526	476	609	517	511	520	520	546
708	460	492	573	468	605	478	503	451	569	460	449
690	531	576	610	488	495	517	425	532	634	429	419
645	553	472	630	472	432	661	535	421	551	481	567
632	576	515	518	486	487	630	510	483	533	469	426
620	482	500	546	441	468	631	513	513	566	448	502
601	563	577	572	452	499	671	447	420	526	513	465
624	501	435	643	541	497	584	506	449	486	465	437
537	539	528	584	449	468	492	478	421	503	419	458
686	461	457	612	430	538	611	502	502	594	510	429
601	419	451	533	511	462	618	478	420	517	462	478
700	470	581	588	424	521	542	489	579	555	474	534
667	570	599	615	425	428	523	516	535	518	444	437
697	520	601	646	498	421	615	441	475	592	476	512
698	497	464	659	471	439	580	461	448	566	436	510
656	549	524	488	599	483	631	542	439	507	449	459
721	515	448	534	467	492	520	445	439	631	453	443
615	511	473	601	566	442	528	480	500	533	453	516
708	541	495	538	437	521	631	486	441	518	425	476
591	523	453	616	436	507	479	491	512	579	495	465
630	533	537	551	424	505	597	498	528	535	454	422
725	530	478	548	454	499	638	484	447	488	435	437
686	462	568	583	462	487	628	462	530	475	460	423
692	563	538	591	486	514	627	528	472	500	426	423
546	560	509	660	555	487	632	443	423	483	451	463
635	537	512	551	611	450	600	501	470	584	481	455
552	514	541	573	475	435	588	489	429	541	499	489
624	493	557	496	440	428	490	523	426	569	480	461
601	491	536	699	513	518	557	526	479	542	426	462
669	428	519	588	445	467	549	479	537	559	500	483
643	539	544	641	489	449	572	578	431	508	438	431
679	533	558	679	542	466	575	561	509	579	528	423
674	551	450	531	458	452	591	559	422	628	451	450
632	492	428	574	544	576	478	536	422	499	459	435
617	434	557	696	499	535	540	475	462	565	433	481
744	449	488	703	433	610	544	435	480	568	476	426
658	458	518	551	495	437	615	446	432	493	447	429
684	544	493	725	423	439	546	542	418	567	505	466
636	501	474	633	491	521	599	492	480	645	421	423
678	556	461	485	495	485	610	520	438	549	533	457
622	515	514	633	474	588	565	543	593	544	448	468
641	587	530	667	442	531	571	474	543	607	428	449
639	438	562	603	582	517	477	518	428	547	474	441
705	527	483	540	471	457	595	503	451	527	484	524
605	460	482	559	483	549	523	438	475	503	544	489
663	457	566	549	461	441	618	549	477	573	473	477
642	518	448	697	511	456	516	454	525	525	459	463
601	541	533	527	454	481	528	418	528	595	494	422
660	514	499	570	473	514	667	478	440	528	421	483
656	479	520	667	538	434	588	530	423	537	460	470
562	574	459	649	521	480	552	476	486	554	451	427
698	536	537	541	519	508	497	474	485	574	431	547
671	509	524	725	548	540	599	474	500	560	441	430
723	431	513	658	438	441	666	561	432	540	457	422
682	470	420	597	469	529	531	533	554	693	457	465
481	518	461	551	471	505	687	421	494	520	455	477
518	497	557	624	419	569	480	626	552	474	482	427
674	476	499	602	497	547	496	469	563	537	418	434
734	525	537	517	422	452	551	539	496	556	433	468
686	535	492	554	530	466	528	437	467	552	445	448
620	484	550	552	498	459	643	419	479	560	566	508
626	437	481	509	493	466	548	447	525	476	493	466
681	506	569	527	543	495	590	456	470	582	553	426
634	553	425	592	500	520	577	553	485	499	512	452
687	490	498	694	426	460	602	435	500	507	467	481
704	437	510	577	485	422	584	458	426	555	441	454
675	453	484	669	530	464	615	456	449	477	451	442
581	486	447	607	467	479	549	495	455	630	418	463
714	477	512	554	539	552	554	480	490	515	500	483
692	551	435	717	438	542	617	451	474	490	509	571
643	489	535	651	437	471	669	428	486	634	474	454
703	460	565	674	502	443	565	509	504	682	503	455
652	482	517	598	581	453	473	489	483	530	474	446
549	495	484	647	522	549	613	454	477	531	472	500
679	452	529	625	556	436	572	443	470	556	451	435
596	427	450	722	499	565	579	472	530	600	473	450
570	530	562	654	443	565	545	463	533	557	450	475
703	487	532	578	566	440	592	538	434	580	484	499
629	566	521	639	470	503	698	500	436	614	443	423
630	556	486	642	455	521	615	470	448	611	421	472
678	452	461	639	471	541	536	420	427	503	495	500
539	529	573	617	422	444	557	480	501	554	487	439
674	518	563	590	457	486	641	523	496	665	429	502
630	490	569	659	507	534	556	553	531	597	496	440
689	551	546	485	486	486	572	516	449	634	472	473
615	493	494	638	499	450	521	464	422	511	494	470
496	512	443	625	500	502	613	471	490	543	425	433
654	530	494	507	489	476	535	506	488	602	484	449
565	550	475	552	549	480	593	472	485	534	453	495
590	508	459	484	509	502	499	554	498	605	464	423
644	497	532	620	483	529	573	556	483	590	455	527
642	472	424	605	439	503	536	482	418	642	432	457
689	547	461	640	420	504	609	451	457	543	451	441
653	589	548	607	537	565	697	522	474	601	433	436
679	475	519	688	556	489	647	531	492	543	503	492
547	505	536	600	475	433	561	445	422	563	439	457
638	512	567	490	548	454	496	443	526	516	501	435
500	466	520	495	460	503	639	434	493	551	426	513
601	445	566	579	447	469	497	449	439	635	466	450
671	489	450	502	456	437	682	451	504	496	428	427
650	514	525	652	482	451	630	488	476	495	424	511
694	582	511	597	522	572	616	448	425	587	448	491
577	497	509	602	519	487	569	504	543	485	459	518
629	486	494	621	441	507	672	537	517	506	451	446
692	435	565	652	477	479	536	464	467	526	459	510
578	493	544	578	441	550	683	555	461	574	467	438
586	440	501	632	443	472	554	456	468	535	432	491
583	579	542	553	541	459	605	530	501	586	439	532
673	486	626	586	467	459	585	526	479	479	571	445
504	427	592	649	487	558	563	436	450	523	449	487
527	455	450	515	502	551	565	431	496	573	451	457
570	488	536	695	526	508	542	472	470	550	429	470
766	485	482	533	468	488	661	495	529	622	445	445
631	558	478	733	436	495	523	442	457	482	503	452
622	523	565	595	418	551	646	446	448	631	496	491
594	510	503	540	548	528	548	438	489	521	449	436
573	434	491	476	564	490	556	535	485	637	455	498
717	585	551	558	462	419	631	478	485	521	433	500
658	446	436	577	444	496	533	489	527	600	484	457
584	499	484	541	433	476	583	441	459	521	455	498
524	483	457	572	509	468	546	461	519	490	455	489
703	465	521	612	421	506	679	502	511	541	466	467
614	551	581	552	547	552	608	523	508	601	476	429
641	426	517	663	519	457	615	441	439	512	451	484
678	473	572	631	592	501	547	534	542	537	475	519
675	519	513	679	572	472	612	466	470	505	495	469
662	570	532	549	462	515	635	564	541	645	433	426
689	511	464	548	591	473	646	451	464	536	463	505
648	569	439	591	467	506	508	471	452	552	440	513
691	456	456	528	491	497	559	514	534	578	431	485
593	470	535	683	497	513	602	447	448	659	465	563
633	542	599	652	488	490	638	476	441	601	450	479
671	503	474	584	430	491	669	526	541	538	456	502
695	516	537	646	439	515	586	487	492	556	422	426
650	520	570	643	530	449	612	431	489	560	496	483
639	471	500	608	518	501	571	463	476	551	454	420
622	566	466	509	538	497	534	520	448	478	524	426
613	521	550	661	427	523	624	441	537	480	439	464
716	550	489	491	433	514	719	546	477	576	488	457
721	484	578	633	450	477	583	443	527	525	496	426
737	516	548	596	499	513	537	605	470	560	553	436
598	538	529	536	515	535	599	446	451	621	443	495
647	539	580	510	442	520	619	451	564	630	451	452
686	502	494	551	523	477	684	566	440	505	427	442
653	438	549	548	485	451	509	448	422	509	472	517
649	507	543	566	526	472	628	467	518	587	435	485
706	515	562	641	501	494	660	425	457	510	444	490
581	470	493	599	549	447	620	448	492	619	439	460
636	555	436	707	495	522	595	500	504	515	512	469
631	535	494	495	489	469	573	580	541	570	485	472
678	510	508	601	476	478	528	535	438	606	420	457
661	462	575	589	606	457	621	518	465	545	482	479
612	455	436	584	487	527	671	532	454	586	492	443
614	524	562	590	446	486	580	466	463	555	430	475
680	484	531	528	485	526	549	520	419	570	534	508
680	568	453	573	449	425	609	456	461	490	417	431
676	468	549	613	466	501	499	496	451	551	454	435
607	457	499	472	526	419	599	428	441	534	539	422
637	513	570	550	434	565	539	433	548	542	430	427
624	478	546	664	454	471	491	526	585	537	418	494
652	491	543	491	472	493	609	530	509	521	446	452
695	497	542	659	509	500	521	563	553	605	510	468
610	558	514	705	551	539	546	473	540	615	438	443
608	547	537	558	514	528	587	432	503	492	446	500
599	534	502	627	519	457	521	478	578	582	438	458
673	434	431	536	472	429	711	546	531	490	471	460
683	499	550	615	484	464	666	462	495	621	417	452
690	449	471	634	449	430	585	501	446	496	473	463
629	468	435	622	486	479	556	514	528	616	486	419
691	515	464	588	479	497	667	461	491	554	436	437
628	447	422	599	461	461	604	505	445	496	495	439
647	510	427	668	529	509	688	430	485	613	493	518
485	440	553	569	432	504	591	522	518	586	492	447
706	497	498	642	432	455	677	426	509	592	501	436
592	565	536	665	556	486	490	534	489	544	425	460
640	434	527	472	516	586	537	491	425	535	436	484
645	517	463	664	427	512	605	454	445	689	476	527
479	511	438	642	423	457	548	534	425	550	455	424
502	501	559	682	425	484	493	466	479	501	466	443
666	438	589	509	425	464	505	425	508	580	461	470
603	420	542	686	522	494	549	470	454	514	432	505
623	473	576	589	487	478	555	512	544	605	467	475
663	490	594	636	438	583	655	521	457	567	476	476
681	433	469	631	479	532	600	539	462	478	436	454
587	543	538	554	508	507	532	453	494	485	432	442
666	486	535	489	447	531	550	512	564	523	433	419
647	519	461	525	494	480	579	465	497	547	432	505
680	595	574	695	512	425	581	490	437	505	422	465
702	523	542	563	553	478	658	467	456	629	424	447
642	543	508	629	456	473	635	534	465	526	465	481
633	527	518	610	428	524	593	456	516	555	476	426
650	527	574	522	419	445	610	514	464	609	439	505
689	486	566	687	569	420	707	498	503	544	444	491
601	492	434	624	555	475	641	488	492	555	434	474
678	465	509	660	524	464	672	457	478	623	444	475
675	592	481	605	493	561	664	429	515	550	440	479
619	458	562	617	576	443	622	445	526	594	452	487
542	495	580	550	438	473	620	486	533	532	527	533
645	525	511	515	513	447	607	507	503	486	424	431
644	444	510	579	559	470	486	545	446	608	463	426
584	563	490	596	445	488	538	455	562	547	445	427
539	475	531	572	474	460	603	499	506	627	436	452
619	478	533	547	458	442	610	518	487	556	461	447
628	431	537	668	541	539	618	432	528	519	449	449
630	518	466	597	497	455	612	493	489	485	416	438
643	496	559	500	506	544	571	462	436	520	525	479
695	561	527	612	468	438	620	522	488	560	494	560
659	449	453	526	445	480	573	520	496	626	476	428
660	458	541	583	497	576	521	546	492	538	549	485
666	592	496	624	501	429	607	469	579	544	522	496
620	462	567	674	439	504	719	425	452	499	484	445
658	573	518	570	473	431	576	507	452	535	520	485
528	461	560	553	465	548	648	521	433	635	536	465
665	539	471	654	524	572	609	476	553	521	417	543
581	491	468	491	439	473	504	454	549	556	421	426
619	503	531	505	521	510	627	552	545	503	443	457
679	561	521	528	459	458	615	511	506	519	534	443
682	534	506	472	519	475	613	460	495	498	452	471
611	524	454	561	528	477	633	497	503	623	483	423
661	504	485	656	442	511	623	554	501	514	425	500
605	547	455	520	472	553	631	546	463	593	471	437
633	466	438	612	591	476	472	486	437	575	454	543
671	583	464	551	499	450	578	447	428	542	423	512
577	553	456	556	507	430	580	533	457	506	489	454
653	454	470	629	502	430	559	487	489	508	461	436
563	443	520	540	480	426	737	454	518	474	481	423
670	516	436	562	608	447	658	531	436	495	419	446
690	548	536	554	513	528	745	452	510	490	460	449
633	528	468	663	483	419	478	473	477	516	500	443
633	536	527	483	484	459	652	478	552	557	486	474
621	574	537	594	431	514	560	497	525	689	476	492
540	483	511	626	568	477	694	465	513	499	429	468
507	539	478	584	480	538	598	505	478	492	488	474
669	442	515	526	419	466	589	435	520	495	461	478
601	440	455	652	428	503	634	484	433	510	471	492
712	461	504	473	514	557	550	446	481	591	477	452
583	444	519	514	427	465	533	528	486	491	492	433
575	506	474	679	530	487	695	422	470	514	459	429
681	516	506	707	527	426	593	461	498	474	486	429
624	486	545	629	536	575	597	468	466	552	450	423
582	453	506	607	450	430	618	472	520	580	461	489
595	500	530	595	544	576	543	543	529	651	440	478
646	542	516	643	436	430	596	471	455	591	457	470
658	574	511	691	512	460	612	449	517	638	425	471
618	544	543	645	530	438	688	439	554	547	480	437
698	570	561	523	531	421	669	552	504	677	418	460
739	541	543	616	428	434	631	555	607	594	423	455
585	445	463	504	552	443	636	474	449	530	435	474
673	575	533	503	494	482	538	511	465	609	465	477
665	423	527	618	600	531	493	476	500	585	454	470
663	455	572	590	426	506	626	515	457	622	418	423
617	474	492	641	543	503	699	485	421	510	416	525
693	496	450	498	474	556	668	428	491	568	425	439
582	475	469	542	535	613	499	459	433	590	436	551
639	510	478	625	568	484	577	454	520	584	498	472
628	509	488	751	453	496	487	494	451	555	443	437
687	491	532	486	433	553	590	454	515	603	517	449
603	575	560	606	458	520	513	515	485	586	549	447
676	440	525	568	477	467	576	454	501	506	440	513
690	507	467	583	554	535	561	501	499	539	454	456
666	470	506	611	528	489	648	471	554	612	477	427
502	533	540	574	458	486	485	535	467	644	456	468
697	481	464	693	576	444	601	464	513	522	462	505
575	539	497	621	456	477	696	488	459	500	562	490
666	458	456	630	451	463	603	568	479	561	448	513
630	545	532	486	443	453	668	505	511	513	445	517
685	526	512	610	420	452	513	489	523	578	449	434
654	536	545	564	477	423	502	481	451	554	421	438
649	499	461	713	475	568	605	502	501	493	500	439
656	467	465	668	492	466	575	536	515	647	436	465
721	560	517	489	446	492	596	443	484	584	537	528
702	466	444	556	448	486	686	503	596	665	420	470
610	583	498	691	529	495	570	503	496	511	469	429
698	564	479	515	569	436	506	473	435	568	436	422
510	578	507	603	476	514	704	481	538	595	448	516
683	532	482	543	498	516	479	462	446	595	462	476
617	512	524	617	477	588	516	545	500	701	496	481
639	565	430	721	420	473	563	491	492	594	454	538
677	455	517	619	499	434	634	424	492	690	502	485
683	547	466	722	430	456	644	479	441	655	492	455
682	461	516	653	422	462	512	425	489	680	449	481
673	528	558	473	547	454	536	444	509	614	448	543
486	443	523	655	505	547	574	487	483	511	458	430
675	446	591	738	455	435	701	426	529	481	469	474
625	509	465	522	459	571	584	545	505	593	425	512
647	427	450	519	475	418	581	503	427	556	510	497
702	428	581	563	494	534	510	466	514	723	460	443
651	499	463	711	526	513	675	420	434	564	442	477
695	552	506	647	437	432	631	484	508	594	473	429
746	523	531	516	531	491	684	496	537	565	504	434
612	426	525	704	500	562	675	471	525	655	478	481
555	518	543	572	554	468	581	421	430	626	446	451
596	446	420	692	446	505	542	461	542	569	421	498
514	521	535	637	575	482	612	491	548	533	427	489
580	491	558	565	524	427	494	426	460	581	470	436
668	501	486	525	520	456	598	520	466	637	440	493
653	485	481	649	427	459	555	534	445	525	419	513
602	551	501	632	437	500	634	513	565	565	428	491
628	543	538	594	508	478	559	504	478	602	454	515
635	480	562	526	474	515	530	556	553	504	534	524
652	517	552	589	509	493	697	436	451	594	426	434
633	544	498	544	489	495	469	485	479	588	432	515
699	427	559	566	500	519	626	484	514	622	464	542
487	471	534	709	430	440	597	456	500	575	497	440
636	447	459	536	552	440	581	419	434	506	440	492
670	515	514	535	445	466	601	425	520	564	455	454
637	548	607	596	468	532	518	474	442	621	492	492
666	453	511	576	467	492	640	507	482	624	465	475
647	499	497	523	475	484	498	433	482	531	449	431
697	485	501	532	463	438	593	531	432	579	487	462
721	504	504	518	421	463	600	583	529	610	432	443
627	497	466	498	568	430	662	477	462	608	425	495
595	528	544	536	430	521	697	494	466	485	496	440
675	523	546	580	556	583	484	450	503	624	429	468
705	539	423	733	442	483	571	477	497	619	417	446
726	517	495	565	536	507	622	449	484	507	454	509
659	480	505	626	536	523	487	453	460	516	439	443
647	511	490	608	460	539	551	461	480	586	444	430
636	478	544	660	466	437	473	462	452	480	482	449
667	483	524	666	461	460	590	447	447	539	469	438
646	560	522	652	499	476	488	551	529	572	430	450
573	546	457	518	484	517	590	487	477	543	431	543
649	443	551	531	488	494	658	547	439	494	484	446
637	523	423	607	517	531	617	505	526	544	482	509
526	518	494	653	470	532	683	517	425	479	422	507
673	589	518	636	487	482	653	438	457	585	425	439
692	540	539	587	473	467	590	495	487	551	548	440
632	544	560	506	631	584	622	527	568	518	440	437
637	486	533	617	475	428	650	426	437	536	488	430
660	468	469	541	529	532	625	523	443	508	432	483
632	509	525	542	517	511	564	486	419	571	465	489
693	463	563	609	449	533	598	455	568	558	425	454
680	422	503	763	458	493	525	486	484	636	428	436
696	604	487	577	437	443	549	470	493	558	421	452
698	497	544	632	444	603	593	543	465	640	430	428
694	513	444	666	430	519	590	454	490	536	482	476
659	554	585	714	477	535	548	454	513	508	455	426
667	473	453	642	493	499	490	537	556	621	488	457
596	510	488	518	526	419	477	539	535	622	457	537
595	444	547	606	476	521	569	495	492	529	423	498
598	420	521	631	480	447	515	494	520	636	513	472
583	563	496	489	430	514	581	492	510	599	489	469
618	504	539	639	526	511	577	541	521	549	500	507
673	575	520	546	488	493	517	447	470	544	462	486
704	538	594	765	447	467	587	496	431	583	430	476
724	532	583	589	549	498	566	478	526	552	464	423
668	429	501	700	469	438	612	495	482	606	466	495
666	537	528	516	474	502	491	494	488	517	424	450
673	454	521	637	562	545	653	526	442	563	474	421
688	495	526	635	481	423	542	542	469	615	457	499
621	524	464	655	537	456	608	503	444	608	465	448
658	484	574	553	498	544	654	460	514	538	447	481
617	436	510	603	463	474	611	509	521	577	422	499
734	567	537	631	596	550	658	485	552	493	443	514
605	423	515	670	468	474	522	514	464	611	429	421
673	550	584	673	480	427	677	592	520	570	432	471
650	523	532	520	437	533	573	422	513	489	493	531
660	557	532	599	496	479	621	466	469	576	425	449
521	542	497	638	593	528	541	558	563	587	564	470
510	535	442	691	513	585	640	451	559	577	472	437
568	470	492	476	492	473	669	513	518	547	481	434
563	523	470	524	439	453	617	479	474	572	454	433
640	509	514	704	421	445	534	450	439	536	427	470
680	560	534	648	458	492	510	449	527	636	417	443
577	562	521	597	477	485	561	512	499	540	488	447
665	490	455	619	420	512	535	430	480	493	461	495
644	485	515	564	471	522	536	471	594	709	451	494
626	461	511	589	486	426	639	491	505	557	455	467
580	532	447	632	542	529	564	485	509	568	482	470
714	491	459	491	511	491	529	418	572	478	434	479
702	479	511	624	429	418	484	511	449	523	439	460
701	473	558	673	489	537	577	454	453	493	455	448
612	504	527	650	502	456	586	573	488	588	463	443
644	516	542	594	572	513	531	535	513	614	468	430
570	482	470	612	514	480	597	422	485	476	493	440
582	475	471	523	427	453	519	528	578	653	543	441
605	507	574	672	425	422	620	494	515	606	426	474
673	494	421	636	477	504	533	552	499	585	466	505
630	502	527	556	461	462	594	468	522	510	431	502
643	599	561	658	467	528	543	490	500	554	456	428
629	548	558	542	517	478	515	444	466	480	422	497
566	517	473	668	455	501	598	469	462	693	439	543
593	518	431	585	472	424	640	485	467	517	437	443
686	493	455	614	588	555	543	524	533	574	461	422
590	600	459	671	566	455	672	458	448	583	439	504
614	443	548	682	574	533	642	488	478	494	470	465
610	575	506	622	468	480	632	519	454	620	574	445
563	512	425	477	524	424	502	439	426	568	417	430
587	434	488	505	419	492	647	572	515	548	553	433
640	578	511	626	544	542	559	467	520	607	428	443
647	447	558	729	497	583	651	498	462	610	465	498
579	539	466	498	520	465	656	439	505	630	436	442
660	533	494	588	563	425	554	500	434	505	457	449
664	430	524	581	458	500	596	517	532	565	449	455
642	465	436	642	486	528	575	476	523	474	490	473
672	539	560	578	488	498	537	467	575	587	486	487
698	475	499	634	536	514	489	476	447	536	466	503
578	478	548	559	421	529	515	534	472	530	443	500
526	561	449	713	431	510	596	482	459	588	433	551
692	484	504	652	475	523	572	447	489	599	443	499
584	479	492	550	524	479	571	512	542	507	454	447
568	523	466	613	496	440	621	421	427	570	427	518
610	547	505	481	434	470	588	494	532	556	442	453
677	524	489	718	521	463	709	464	472	538	507	440
699	486	564	657	434	463	582	463	456	646	498	464
602	461	503	509	453	429	517	453	498	547	480	427
702	504	512	583	482	552	558	438	457	542	482	460
680	479	565	653	456	515	576	538	447	513	487	443
637	510	512	595	556	451	570	487	570	542	445	455
628	465	482	621	478	566	654	525	559	477	492	438
638	485	496	521	528	525	571	540	492	479	452	459
655	529	539	579	453	513	655	449	487	643	440	430
656	498	484	599	462	546	572	421	501	527	553	485
646	536	543	626	481	507	516	461	504	526	542	452
665	475	460	621	493	527	573	510	474	659	526	430
642	569	545	674	442	484	564	488	481	475	445	430
610	501	421	556	427	525	592	421	453	547	450	491
716	419	488	652	500	486	572	517	515	585	417	436
687	533	508	641	517	504	580	479	444	627	423	452
650	509	532	581	422	518	583	538	496	640	455	453
646	480	504	586	586	449	583	578	549	553	425	439
543	614	484	648	505	492	477	493	435	530	446	474
559	472	531	684	458	543	604	478	510	531	467	463
491	453	526	472	492	492	587	479	513	512	460	426
565	491	438	583	434	499	653	433	517	473	498	467
614	455	574	601	434	422	570	429	476	573	467	429
689	472	431	703	505	530	650	604	506	590	426	438
584	521	524	630	534	529	610	475	491	523	507	455
652	434	445	537	541	485	577	494	440	577	429	467
661	567	595	556	528	454	538	535	480	578	436	510
621	573	442	592	571	485	638	534	550	582	446	439
669	437	526	646	435	482	634	544	440	596	442	465
645	561	523	558	510	480	514	520	487	605	448	428
699	552	493	520	509	508	562	453	478	503	478	430
701	499	530	561	488	538	550	525	452	525	506	447
589	481	520	657	492	514	472	462	448	616	498	529
564	487	473	582	495	475	706	440	496	512	546	440
670	487	526	668	553	545	575	466	453	595	481	481
644	582	514	518	519	499	689	566	523	552	537	479
687	447	554	704	441	462	634	522	501	561	418	477
553	570	469	681	438	496	529	448	472	671	426	493
678	481	476	658	428	473	586	563	432	503	448	446
649	523	447	681	568	548	499	547	536	610	467	494
644	494	488	566	494	450	681	523	454	585	556	449
612	448	569	692	542	461	601	529	524	486	437	491
680	555	518	525	552	476	500	484	487	486	502	443
559	431	458	525	538	550	635	507	487	627	483	447
665	511	466	518	552	455	484	524	521	503	460	450
643	474	492	498	450	469	559	426	435	521	461	458
658	570	489	511	534	477	599	526	516	537	536	461
649	429	474	615	500	503	563	480	472	514	489	446
692	569	524	607	555	444	618	466	473	639	489	461
694	480	546	547	464	433	589	456	531	552	416	478
548	486	526	531	519	500	507	498	542	572	486	467
725	529	497	563	535	499	552	528	468	534	417	560
646	529	484	597	499	444	559	466	433	563	433	465
671	494	503	621	537	485	509	476	425	567	487	446
585	549	462	594	426	427	495	476	590	643	540	487
623	519	474	625	534	622	718	418	425	515	446	452
618	529	493	513	427	506	631	590	456	561	454	481
715	521	596	497	550	532	680	493	514	577	425	496
576	495	587	622	458	447	533	495	502	614	445	474
671	524	583	546	463	536	489	468	501	535	454	436
641	483	580	674	440	460	529	557	487	487	467	446
623	510	456	660	465	470	612	464	548	564	467	440
628	531	504	483	442	534	676	417	517	479	443	426
714	513	564	522	465	523	603	448	493	518	486	452
680	494	517	556	426	457	609	507	424	563	484	448
655	512	531	588	485	427	583	499	479	586	430	445
686	504	474	541	490	489	507	478	435	601	508	465
659	544	547	567	433	517	524	465	467	563	429	497
603	571	528	540	466	514	634	481	574	619	451	481
570	566	487	623	506	559	552	480	491	550	454	437
609	470	494	669	434	472	610	543	518	497	464	465
569	454	533	546	567	498	659	552	452	671	460	507
689	545	432	628	467	465	545	517	497	558	524	457
687	462	606	619	468	486	639	461	503	592	467	477
615	520	556	557	472	453	623	505	438	527	468	497
657	465	472	474	550	424	487	552	495	550	482	537
527	433	431	551	527	422	676	474	499	599	493	443
715	513	460	717	488	440	523	437	446	517	494	427
565	537	428	689	481	533	617	464	512	475	455	434
676	544	490	476	514	446	641	530	442	553	492	556
651	477	503	682	419	431	553	569	486	581	426	475
652	533	577	650	511	529	627	550	436	542	435	454
636	528	539	577	555	495	563	448	491	542	494	461
601	506	461	548	506	491	635	460	481	611	468	423
684	436	509	611	541	524	639	450	474	505	435	536
630	473	419	494	466	494	550	424	481	573	483	440
509	563	513	481	432	453	579	545	487	475	471	440
720	472	541	631	564	573	625	530	567	480	485	451
645	460	535	630	549	497	713	538	457	653	516	510
597	433	507	573	524	449	596	496	432	611	418	449
695	445	427	539	505	457	548	431	477	490	456	435
646	527	520	636	522	487	620	421	447	587	444	457
613	461	532	660	486	534	598	492	492	532	423	465
644	568	486	684	515	467	600	541	422	601	484	494
585	517	504	529	468	437	609	508	513	502	506	446
733	573	546	665	456	454	591	455	499	615	446	485
699	528	497	610	486	506	591	527	544	586	457	451
702	522	451	534	489	474	485	526	502	554	499	440
662	450	523	643	449	482	511	512	535	629	510	464
625	464	519	639	483	495	615	506	523	574	482	432
644	540	571	588	490	571	491	513	459	576	451	455
684	507	592	578	482	437	598	491	457	579	456	474
579	578	562	601	450	508	557	532	538	518	501	455
587	487	486	614	566	504	499	474	488	586	491	495
687	569	555	529	469	446	651	446	429	591	431	492
504	485	506	551	446	437	563	503	563	487	518	474
672	542	482	498	468	470	636	427	520	609	451	497
628	525	528	511	502	533	562	550	446	612	484	479
658	530	478	757	462	520	606	495	542	566	428	439
691	449	545	559	456	502	607	481	473	483	451	426
623	489	503	636	609	556	496	593	486	612	425	437
630	446	570	474	464	592	475	541	440	563	447	460
585	458	527	670	503	578	515	468	425	562	430	556
628	551	469	546	479	569	596	426	584	563	489	523
730	441	526	580	425	556	570	483	494	482	478	493
671	491	555	663	509	481	575	529	536	602	517	467
625	515	439	714	439	441	516	523	472	557	445	526
474	479	519	513	532	422	640	503	489	567	454	462
619	540	516	579	480	475	609	428	452	603	454	431
666	498	583	597	542	520	484	458	443	539	461	465
555	563	462	595	541	532	611	557	511	496	474	419
623	458	503	668	494	556	492	474	462	612	446	489
669	451	579	596	502	506	710	437	495	582	476	573
627	495	584	680	484	455	506	454	498	572	480	454
654	538	554	659	486	491	640	524	477	586	419	506
664	482	496	499	494	545	666	426	519	563	430	489
497	517	493	560	446	554	674	479	437	493	440	460
682	524	531	631	422	507	544	521	526	580	442	449
725	521	523	604	433	570	576	455	492	649	420	457
662	539	580	616	464	459	563	540	442	624	461	493
573	546	613	544	534	475	534	557	426	613	436	423
553	443	477	549	437	499	690	436	520	522	536	457
706	499	445	501	486	543	628	474	552	653	449	489
628	463	523	678	500	420	538	539	517	484	498	566
635	512	492	699	461	601	476	460	498	487	429	546
696	491	418	534	446	462	588	510	510	568	419	455
594	545	536	534	630	515	557	475	421	589	469	422
582	483	517	594	467	558	550	435	485	497	431	449
651	581	582	756	457	432	563	443	484	475	419	467
568	578	523	678	449	485	579	518	471	591	429	455
619	473	527	609	489	518	539	541	508	580	477	468
591	508	487	542	480	494	598	503	542	558	420	558
706	420	513	588	439	523	541	468	464	556	455	460
545	553	538	545	488	473	566	522	436	637	499	515
610	457	429	492	534	483	609	500	513	562	460	491
718	446	501	671	485	501	625	418	501	618	436	461
652	506	564	643	518	516	565	446	457	586	439	475
681	583	534	552	497	421	591	442	494	585	434	455
631	559	545	580	464	471	563	516	463	514	443	433
625	499	542	624	424	442	646	492	553	596	470	475
630	539	523	597	506	452	648	502	476	559	470	451
722	529	490	657	521	470	750	543	500	612	431	477
562	504	479	583	425	436	675	531	476	682	451	422
587	527	493	601	520	494	592	437	529	537	443	491
574	597	523	555	528	472	682	439	473	566	422	446
485	530	496	627	420	475	585	445	468	503	453	476
661	518	538	589	475	564	583	464	445	497	433	538
532	499	517	687	508	460	630	569	476	575	527	463
575	556	544	643	444	526	725	499	502	536	462	514
636	513	482	584	453	600	625	514	470	628	486	442
666	511	512	627	495	419	631	494	430	565	438	529
629	506	492	526	528	479	570	513	569	579	429	426
666	473	520	498	524	480	584	474	538	656	485	490
643	506	533	613	545	488	578	540	548	592	430	530
629	510	508	491	483	475	599	542	448	627	462	502
607	552	480	657	435	537	686	421	426	539	462	507
658	517	539	608	504	477	528	514	427	519	457	462
709	447	518	620	563	514	600	521	462	530	453	441
669	448	479	567	456	542	624	564	423	552	430	457
561	518	454	516	489	458	618	461	486	483	439	475
624	426	529	672	530	501	583	522	488	624	418	458
555	554	442	693	474	428	571	520	441	531	451	481
663	526	557	608	560	474	712	533	502	535	427	454
678	538	486	661	421	529	576	422	565	550	485	536
649	549	575	474	586	488	541	492	489	606	446	472
643	483	554	643	427	447	543	549	528	555	460	433
715	518	546	562	459	527	585	473	465	616	504	431
576	454	539	524	434	437	527	530	492	651	423	483
716	446	478	701	550	581	533	441	539	609	438	422
667	469	517	636	513	576	588	507	478	495	445	438
626	576	498	680	428	422	511	538	524	584	453	458
743	593	584	509	475	562	650	503	510	525	431	522
707	430	441	640	507	508	593	491	467	649	435	440
609	455	446	653	478	509	503	492	506	571	465	538
707	544	506	611	472	485	565	457	429	632	469	439
674	437	480	649	443	566	587	498	596	542	448	452
713	473	572	603	520	533	587	536	478	616	460	496
635	502	498	548	444	596	514	457	582	494	430	430
628	501	478	673	566	456	565	547	424	542	503	429
738	500	480	653	447	501	497	541	497	500	519	467
627	545	527	628	509	466	623	574	530	476	421	441
675	432	509	631	503	551	673	458	455	508	438	430
671	565	481	594	448	499	645	443	432	487	485	427
625	579	495	643	554	499	580	544	429	598	422	421
571	498	482	543	479	441	526	424	539	484	435	512
608	454	452	561	495	543	586	426	495	579	480	483
593	456	523	723	555	498	586	424	526	690	432	448
586	525	466	640	501	524	558	553	507	485	469	516
610	505	524	597	428	448	679	476	514	576	440	462
683	514	481	696	526	555	678	555	497	691	457	429
677	526	508	620	468	427	594	562	547	541	421	543
681	507	492	607	428	517	687	488	483	497	501	419
612	443	564	613	536	530	559	426	513	588	439	500
611	510	425	634	501	468	560	431	495	491	464	430
658	558	518	574	547	555	530	514	586	532	432	463
617	514	597	568	525	475	608	544	418	477	432	489
683	440	559	637	531	441	481	614	531	541	473	452
601	451	544	629	454	493	570	510	431	584	507	511
665	519	547	541	517	461	489	526	462	568	454	445
675	523	509	699	510	593	560	528	428	544	435	523
610	533	560	685	442	537	537	456	456	507	466	458
637	435	434	571	459	548	697	450	472	574	478	439
708	541	431	587	639	577	565	461	498	622	467	513
704	499	516	687	517	533	563	510	532	587	421	426
641	557	545	689	465	458	681	471	508	539	485	485
635	542	522	649	442	461	576	423	509	596	431	469
657	458	550	492	543	439	550	511	500	504	487	493
662	480	516	716	475	584	534	526	531	609	444	487
656	545	464	692	536	556	522	531	552	526	421	483
536	481	564	525	482	457	615	449	505	637	424	437
686	534	550	644	455	421	621	564	516	570	441	433
669	521	513	636	484	481	563	486	490	595	457	428
673	512	553	598	571	464	622	543	493	542	421	449
605	517	505	578	476	506	495	455	460	584	428	484
632	579	496	505	480	571	630	435	463	593	462	480
580	477	506	634	510	447	498	492	544	569	421	483
613	526	572	578	488	470	650	508	541	475	447	460
642	487	543	707	598	480	580	518	508	498	489	556
621	510	487	596	482	471	511	505	549	482	500	520
699	587	524	576	504	452	705	503	440	536	451	523
658	515	492	563	498	433	596	466	450	655	452	420
577	593	452	559	506	461	551	462	428	504	496	470
670	508	456	547	441	448	499	505	424	616	421	422
634	566	527	602	463	533	660	463	517	491	436	491
691	436	514	487	515	590	594	554	528	521	445	478
577	433	562	601	450	421	696	516	430	521	439	462
658	566	482	565	421	522	588	436	457	524	421	479
637	462	552	642	516	437	636	466	446	482	448	455
720	495	502	618	563	560	555	525	467	524	466	431
587	530	507	627	486	429	599	440	555	552	423	483
692	569	545	683	430	433	621	432	474	633	459	493
665	509	527	650	486	438	512	439	498	533	440	475
519	547	567	616	475	538	502	453	473	505	418	440
690	448	454	532	577	547	498	511	422	562	448	440
654	458	442	688	494	460	664	526	441	556	429	449
629	534	516	605	422	543	602	486	441	639	499	512
613	474	500	587	421	452	589	462	541	486	424	474
701	519	501	589	444	487	628	496	445	518	472	471
569	423	510	579	493	449	518	437	490	510	474	446
646	524	425	646	514	481	637	534	467	566	418	449
497	521	490	678	493	452	549	527	527	520	483	513
599	495	446	581	421	477	570	443	510	506	462	420
681	495	553	634	468	507	534	432	548	546	422	491
655	452	500	518	610	433	561	573	492	566	498	452
530	469	479	552	487	471	637	568	496	595	457	481
532	491	522	596	509	515	682	420	480	511	465	437
593	463	509	704	443	512	550	535	460	598	422	465
646	465	471	573	462	536	570	506	518	560	436	422
614	450	464	686	459	460	511	531	445	475	457	422
639	552	429	656	464	440	572	495	434	555	494	438
680	458	537	573	493	435	589	469	506	705	440	500
673	495	540	625	431	531	514	545	512	596	483	470
649	501	489	584	514	562	489	447	483	575	460	427
692	520	508	641	452	467	510	504	489	612	445	448
616	551	563	698	450	479	626	481	489	612	480	448
633	535	549	622	582	440	661	540	493	682	418	508
661	455	568	573	548	447	616	483	425	499	492	429
610	491	488	574	577	449	571	418	472	525	457	442
714	542	523	577	447	508	489	537	499	521	501	419
632	524	521	648	479	521	599	530	547	485	418	463
621	534	560	735	503	567	669	516	449	606	456	451
557	526	559	585	527	498	558	489	466	581	448	457
542	437	488	717	438	523	624	443	482	521	462	457
631	509	551	612	437	472	652	478	464	552	426	483
576	574	418	538	472	473	660	533	463	691	457	533
505	539	436	683	450	515	679	449	442	582	583	481
517	455	508	626	431	443	520	436	461	556	421	455
682	421	462	521	440	493	516	525	449	502	448	481
692	517	500	565	509	446	529	508	442	646	437	502
552	563	467	591	539	455	555	542	453	499	518	493
575	491	543	511	426	494	475	421	467	517	492	431
713	529	514	655	458	498	575	553	481	538	425	515
685	591	476	652	523	486	534	509	448	556	474	517
656	538	480	553	460	526	547	498	463	577	503	526
638	512	539	684	460	521	576	462	436	538	428	463
713	488	445	706	479	499	578	510	534	522	485	432
657	547	497	588	516	469	538	557	435	559	462	436
650	454	555	569	539	433	541	546	503	574	429	470
696	530	462	607	515	433	544	491	465	601	470	457
615	495	546	554	455	524	645	483	425	481	451	529
682	595	476	491	475	478	620	482	506	652	478	530
658	470	531	665	514	468	605	555	500	524	478	419
669	579	529	478	476	514	717	506	517	604	428	467
669	435	489	516	475	461	526	528	467	606	474	470
576	420	546	573	525	445	658	460	433	656	484	455
693	487	492	596	497	507	654	440	439	553	506	516
636	515	491	674	457	601	628	433	524	539	426	457
615	507	533	676	456	473	559	440	542	640	439	449
709	460	523	654	440	494	513	516	460	544	505	465
637	518	420	614	468	458	572	493	475	566	520	434
648	495	542	659	502	474	477	560	521	543	429	434
674	433	544	727	451	461	493	611	426	626	531	462
641	502	502	518	495	543	510	496	505	602	433	449
626	515	508	537	480	464	502	417	472	573	433	487
701	586	432	675	469	522	590	530	503	544	418	462
591	481	554	727	476	548	620	429	448	666	487	440
657	442	523	578	468	534	507	495	473	562	518	458
728	422	421	646	517	428	539	483	484	558	440	467
507	479	518	501	540	455	541	474	599	575	460	547
644	578	488	535	473	460	673	578	421	633	467	498
731	526	520	580	420	440	607	504	436	489	454	452
625	497	457	585	456	476	510	591	494	664	425	433
622	571	519	691	506	542	516	462	451	517	433	536
643	613	448	601	473	457	473	455	477	497	457	489
686	428	549	622	578	436	639	457	483	583	426	463
620	578	525	573	433	479	485	465	446	591	446	502
671	567	538	641	428	465	630	451	486	482	468	466
648	544	506	674	540	456	660	541	508	555	431	471
624	547	527	642	426	504	520	490	536	488	424	483
508	506	542	613	446	483	535	504	554	548	479	419
578	532	553	601	525	527	656	467	501	547	424	443
565	429	453	614	484	597	497	456	467	578	447	461
678	514	527	617	469	436	502	489	530	634	428	453
699	531	438	612	424	522	569	442	528	476	420	491
697	576	419	650	450	499	566	517	451	658	424	420
677	445	512	495	485	505	543	433	446	566	451	422
695	558	518	613	420	502	626	434	475	501	471	458
584	496	530	694	442	464	554	566	475	594	471	421
619	548	526	633	493	420	562	507	528	483	417	470
651	468	442	542	458	505	620	422	419	594	421	443
704	526	462	637	475	502	634	519	521	550	559	475
638	448	548	560	537	504	506	479	451	518	469	506
617	569	546	718	468	476	602	537	440	583	471	464
529	547	424	496	550	466	596	486	511	532	439	452
542	467	521	573	496	616	528	462	529	724	481	478
693	475	486	593	452	440	596	606	481	572	552	455
681	441	487	668	517	473	589	448	465	595	504	430
620	572	446	719	529	464	553	503	436	547	444	460
636	560	467	701	440	459	597	501	494	481	432	433
684	517	459	675	430	486	580	520	466	526	483	452
617	515	459	544	493	433	551	514	511	639	481	433
521	548	513	703	428	427	491	436	503	616	456	485
710	440	580	487	470	549	637	477	454	563	449	504
665	548	505	640	541	453	668	525	475	599	519	470
617	467	528	553	529	476	504	502	420	529	498	516
674	546	510	586	538	526	556	434	439	576	447	489
628	600	527	682	552	466	568	449	505	507	419	466
652	541	515	578	533	594	642	449	438	534	448	525
587	463	435	652	501	433	537	460	497	610	417	437
705	494	496	670	541	487	655	500	494	603	446	470
621	443	573	490	499	605	628	580	520	582	486	467
654	532	499	594	483	521	553	491	461	598	430	446
678	457	426	673	490	506	602	454	483	558	430	475
644	568	514	673	483	454	658	590	517	608	438	458
688	488	448	589	455	548	557	467	439	630	435	426
589	468	524	633	530	470	527	455	429	500	478	476
599	570	551	505	509	463	621	497	442	524	428	483
641	445	556	765	502	433	607	509	455	527	466	538
688	555	466	521	455	548	502	466	495	623	434	419
653	458	486	650	554	470	514	548	557	510	419	505
614	463	539	571	453	603	479	439	451	569	466	519
686	573	442	646	547	481	647	435	457	541	424	451
671	460	526	511	497	470	629	506	461	597	450	477
662	510	494	720	432	455	680	520	432	480	518	522
646	533	461	564	421	476	474	525	484	574	445	489
638	592	432	630	494	431	586	555	450	487	422	434
655	552	429	516	454	467	506	537	420	526	433	439
589	561	469	597	466	464	565	493	512	577	484	460
653	538	467	603	506	437	599	482	509	625	430	426
648	486	516	642	422	489	602	503	494	556	455	485
517	534	485	567	531	560	558	485	474	492	470	447
684	517	503	629	477	457	585	435	514	534	473	434
651	426	499	525	573	445	527	495	516	656	447	457
541	474	541	626	598	498	524	473	523	608	436	447
692	537	570	562	534	464	566	425	472	543	495	486
601	540	489	580	432	460	535	479	505	488	468	522
670	493	525	555	548	570	618	504	445	566	468	462
630	518	515	510	482	534	567	480	519	614	445	439
581	471	477	681	547	459	646	483	499	650	429	430
597	446	464	514	488	487	541	421	528	582	435	449
625	465	517	606	461	544	649	478	451	544	478	442
706	571	428	629	522	495	538	478	517	549	436	437
610	485	433	588	547	521	623	520	463	513	436	431
670	548	421	646	463	500	666	436	448	666	484	485
499	562	542	737	479	560	604	449	472	538	451	457
632	535	550	472	445	428	476	459	441	623	461	460
654	553	454	681	501	586	516	558	468	610	423	419
526	469	563	729	471	536	638	458	451	613	418	485
622	455	512	655	487	498	642	478	434	602	469	512
525	501	486	568	468	519	504	432	456	478	418	429
710	420	448	577	449	445	544	493	483	560	453	509
587	501	531	561	474	426	548	561	487	499	439	454
668	419	556	559	625	435	633	452	506	571	500	514
601	524	530	519	426	418	556	574	565	578	428	440
681	528	523	562	522	558	584	543	462	620	469	429
671	523	432	603	466	426	571	477	567	533	505	481
676	434	573	655	502	487	614	525	467	546	462	469
544	561	540	716	458	569	604	449	470	474	459	460
699	513	488	562	494	509	650	476	565	483	428	507
511	433	552	485	445	509	538	578	512	546	448	472
537	430	506	566	505	472	550	472	478	513	472	429
578	465	503	509	442	525	643	501	575	515	436	480
689	535	421	654	438	466	470	491	467	519	508	468
643	502	507	641	435	446	536	475	517	562	440	419
606	545	555	554	586	471	567	430	511	585	432	500
615	502	437	556	514	477	561	563	488	636	482	436
634	555	483	696	422	452	611	519	466	509	428	442
619	612	486	666	445	484	619	482	519	501	420	479
672	551	486	502	520	508	543	493	475	577	505	448
630	508	478	536	497	444	608	438	446	491	436	436
691	537	542	717	481	507	634	474	445	598	440	502
655	481	544	672	484	481	659	470	545	544	417	431
715	427	476	614	524	497	513	497	507	540	429	474
648	490	532	576	458	486	627	471	437	515	477	440
553	458	492	661	537	481	632	467	616	487	472	434
695	509	475	620	466	446	504	463	512	520	436	485
623	501	458	558	477	468	626	486	456	632	433	472
632	550	589	570	482	600	592	471	445	569	537	427
637	518	485	653	513	490	569	428	529	497	465	502
513	455	548	551	480	555	661	450	473	548	429	428
562	479	559	521	491	518	472	486	511	476	494	524
665	420	488	646	432	432	593	572	551	507	462	422
582	524	565	628	451	484	558	441	499	600	420	455
489	524	531	549	493	453	609	503	446	491	429	519
585	485	528	545	466	452	491	459	432	547	439	430
649	477	478	748	457	536	525	467	449	482	513	440
623	530	552	652	487	522	516	493	457	620	417	483
652	495	419	587	456	474	681	550	451	619	490	489
586	541	557	692	519	520	685	497	469	504	494	426
554	592	498	740	567	457	558	528	468	613	425	450
668	551	489	695	531	454	605	529	444	479	502	514
546	541	434	477	543	466	585	532	538	532	464	510
700	509	448	675	552	430	716	548	520	488	451	475
685	431	535	670	447	520	543	555	420	497	469	483
729	560	541	563	519	537	655	463	436	535	471	486
688	539	553	607	427	537	558	502	442	528	520	449
646	560	459	575	420	546	681	528	554	554	421	465
667	420	512	578	523	513	488	447	503	509	535	499
674	482	582	626	435	555	689	546	495	536	471	455
572	463	503	614	433	562	642	485	513	621	426	523
645	538	500	626	495	530	480	472	433	522	432	440
648	477	435	673	443	471	499	525	472	578	442	467
650	599	438	558	521	451	555	524	480	507	475	433
671	433	483	578	491	470	603	455	468	538	416	465
574	452	550	610	551	457	609	501	483	593	450	457
607	479	549	540	516	508	634	497	461	566	417	446
684	504	548	585	542	527	629	426	500	595	453	455
619	495	465	708	539	549	568	567	497	597	443	421
600	545	422	547	546	529	580	467	553	570	527	463
653	546	547	485	476	480	590	460	539	705	446	469
636	482	442	641	469	484	569	546	452	626	492	466
712	493	558	714	549	509	625	434	550	599	425	480
602	514	454	520	512	486	619	585	512	576	468	485
695	574	418	707	467	540	606	539	485	593	426	425
747	516	459	634	427	501	570	516	461	569	477	500
630	545	500	594	523	544	691	537	420	675	485	427
680	490	577	637	521	453	577	507	479	585	437	481
704	491	429	686	492	518	612	443	619	536	425	433
475	508	425	606	514	521	596	492	523	551	447	439
645	510	539	564	473	433	573	457	448	634	459	419
604	487	583	580	539	454	630	496	544	593	420	430
696	457	570	529	560	479	519	418	418	658	417	452
611	557	563	523	426	464	539	485	529	511	436	422
591	577	421	506	442	450	518	543	488	660	432	451
612	512	438	546	501	426	499	524	483	689	455	526
672	444	567	588	577	491	502	501	498	576	498	506
539	519	598	682	553	527	537	463	487	524	439	506
643	461	510	625	511	505	592	526	432	519	474	521
526	436	506	620	522	419	582	459	511	549	491	487
597	593	485	583	419	457	563	520	512	575	460	443
641	592	488	550	494	446	551	538	551	595	448	501
662	513	527	649	497	437	616	427	436	656	448	480
645	531	546	581	456	459	485	460	502	499	469	419
585	610	554	707	455	470	516	448	494	553	466	478
617	494	494	745	550	509	564	562	545	489	438	423
642	469	472	539	551	512	595	428	521	617	482	482
692	463	478	620	458	428	550	476	514	692	455	449
679	466	456	543	435	512	669	463	579	602	456	440
671	541	460	654	574	463	582	490	466	534	457	527
652	512	448	631	534	463	631	436	500	663	447	426
673	566	560	702	441	504	561	474	499	501	510	466
695	473	495	578	515	460	649	465	476	614	449	451
733	500	519	652	433	497	494	469	483	606	487	487
630	444	587	629	471	522	663	466	516	567	469	465
603	561	513	606	480	562	609	481	523	618	417	493
661	551	486	546	524	459	601	511	501	479	442	455
609	579	481	483	600	487	619	498	505	474	422	501
664	529	517	632	481	453	538	451	421	529	502	424
746	420	493	725	558	444	685	448	527	674	543	450
596	515	444	604	430	502	541	564	419	608	495	445
535	523	558	643	486	575	561	454	487	585	448	485
598	541	499	573	488	533	583	480	536	527	491	465
654	497	436	593	529	455	660	497	444	494	448	474
646	482	462	579	594	487	476	476	551	547	490	429
666	546	513	555	419	509	554	478	461	582	524	505
626	525	474	698	493	566	588	484	504	582	450	479
531	438	541	665	459	523	592	562	459	531	546	448
652	444	478	639	503	497	544	539	504	596	458	433
691	563	421	562	505	509	566	482	441	588	449	500
686	478	540	578	432	564	552	497	496	520	503	480
600	494	473	508	458	475	591	426	485	504	518	535
684	457	527	555	509	507	624	465	433	481	474	462
568	482	435	627	450	457	500	467	507	553	493	419
694	509	550	590	427	566	481	457	544	560	484	495
673	549	434	479	438	509	645	497	518	528	417	496
547	463	520	617	486	544	578	418	434	548	419	514
630	484	528	739	480	528	535	480	514	551	421	499
715	519	494	727	418	518	619	542	478	594	469	457
663	420	515	621	449	505	619	518	497	567	419	454
681	564	551	590	506	556	520	454	496	553	457	472
607	491	511	509	431	525	665	416	421	523	418	487
674	575	501	564	571	418	570	461	570	608	470	440
592	521	544	696	489	492	621	578	492	554	475	503
715	449	560	574	460	433	631	454	541	530	445	511
714	506	503	566	474	453	534	455	467	521	443	535
703	543	524	589	539	496	585	571	539	577	471	472
653	487	442	646	472	520	511	500	494	483	454	432
676	554	464	659	450	522	607	468	616	503	436	430
560	433	577	731	504	482	536	470	434	489	445	426
661	476	491	601	461	565	598	572	432	523	442	469
687	429	526	532	586	521	601	425	500	551	503	454
633	583	473	717	477	465	558	425	503	495	474	440
587	461	527	620	484	551	583	495	520	679	470	498
607	573	537	726	489	532	551	498	421	612	457	458
649	527	524	600	466	523	547	433	419	541	537	530
582	452	444	704	521	537	655	422	514	495	494	440
604	550	537	631	493	554	657	459	496	579	421	430
652	516	532	740	485	583	638	549	469	538	421	449
644	522	425	550	527	543	575	544	421	480	418	540
661	427	500	658	456	541	536	510	497	539	503	454
687	474	512	540	454	569	607	503	451	542	436	526
701	489	506	564	418	475	533	532	492	609	504	419
661	512	566	514	497	455	603	453	489	535	451	442
654	521	545	615	460	546	656	495	456	675	494	467
720	459	545	534	481	423	555	527	511	527	433	422
553	539	499	565	433	514	555	496	521	569	476	484
693	498	451	617	427	514	610	426	446	501	461	532
571	481	473	556	488	617	568	563	442	516	503	493
650	450	483	519	501	541	471	500	511	519	436	447
650	515	512	667	442	440	543	515	422	490	474	530
664	541	482	532	470	521	665	524	470	582	439	448
624	515	499	685	444	480	501	469	449	649	452	553
658	482	486	566	430	583	527	494	489	530	456	442
600	466	568	541	445	437	541	544	479	483	479	449
475	473	477	534	514	434	494	466	552	544	442	419
618	452	486	717	439	497	548	483	418	542	489	436
609	465	504	646	465	461	522	444	445	638	488	471
580	498	548	662	474	492	548	594	477	516	480	452
591	499	512	517	501	430	552	448	460	588	464	445
653	489	511	614	435	555	637	556	521	508	445	455
490	497	524	543	576	443	573	473	582	566	448	429
600	501	578	574	498	642	583	451	427	538	451	436
666	439	519	589	471	452	535	428	512	547	445	444
656	468	552	575	584	501	634	497	520	519	449	453
664	554	545	670	418	427	546	427	532	519	446	457
660	493	530	527	471	466	483	562	485	475	420	470
681	460	520	587	547	418	611	460	472	574	512	499
606	572	460	616	483	442	602	479	537	555	519	437
588	551	509	625	455	548	682	467	537	513	461	440
616	446	492	644	441	545	513	486	514	557	418	485
623	513	501	566	491	448	585	532	507	584	514	436
531	551	480	635	453	523	628	424	482	708	443	460
707	539	589	592	542	433	561	534	495	487	474	423
699	512	497	523	431	449	590	515	507	553	454	519
663	510	549	526	520	466	634	504	558	603	472	541
638	588	523	637	432	479	536	499	465	563	470	477
641	466	582	581	518	446	663	558	460	649	428	503
673	507	504	668	477	512	658	426	418	520	438	485
616	507	583	652	428	484	600	491	447	523	507	426
629	507	451	649	583	437	631	495	431	590	460	542
623	491	524	626	594	538	631	493	521	597	464	472
618	507	464	693	453	491	516	594	451	611	425	483
490	498	480	602	474	586	589	428	507	515	523	455
688	455	520	588	495	442	510	531	432	642	447	461
561	473	515	605	483	478	578	489	445	534	462	467
643	490	564	589	542	466	633	524	495	608	429	482
583	599	527	565	447	472	602	545	420	623	487	462
742	559	466	515	504	456	615	544	449	607	424	440
634	538	569	710	571	599	598	543	498	507	484	498
566	553	442	607	435	485	653	476	498	587	526	442
524	424	470	490	541	423	642	417	483	481	459	543
519	491	505	633	426	504	634	492	455	561	433	467
593	491	528	524	523	526	647	469	484	480	427	434
725	489	475	603	571	492	495	543	488	565	545	431
571	537	575	562	456	468	646	502	552	488	459	517
660	460	493	566	470	461	659	539	462	561	461	452
639	426	442	508	447	572	547	437	425	578	490	440
665	558	582	654	502	502	617	531	547	551	425	423
641	525	546	475	464	523	604	496	470	500	420	472
529	550	488	610	457	456	570	460	479	573	442	426
640	540	543	551	487	501	610	527	540	546	470	478
609	484	532	624	431	549	494	418	430	627	522	425
698	474	432	732	456	430	683	525	510	624	434	479
573	433	484	622	521	601	586	426	508	556	435	421
690	552	621	674	542	492	689	439	514	550	483	457
611	487	461	602	453	565	619	457	483	576	479	452
635	515	461	711	553	478	504	473	498	500	518	428
491	542	444	608	445	492	671	467	528	602	521	470
645	517	508	646	444	549	625	429	432	687	486	447
665	553	572	523	450	444	482	419	518	582	471	492
636	541	564	581	468	570	642	428	459	549	458	454
708	529	458	582	474	545	634	536	443	544	424	475
611	475	556	687	464	480	565	510	442	583	467	460
594	494	533	709	467	593	610	444	419	587	517	479
561	525	548	556	435	518	663	542	466	525	481	446
636	540	473	622	450	483	590	500	439	634	425	479
699	483	516	549	508	458	603	441	519	576	475	507
644	557	517	647	426	528	476	554	430	527	473	423
597	437	514	554	499	492	595	508	432	529	445	456
558	480	603	529	537	458	602	541	475	571	422	495
733	541	562	602	420	497	588	526	497	578	428	423
618	460	583	629	470	515	568	481	515	503	470	476
594	550	475	635	602	525	551	478	549	512	418	475
620	536	486	571	569	501	538	484	492	560	432	448
675	485	522	663	510	577	586	546	482	486	474	493
700	513	436	576	476	584	623	581	523	515	432	423
604	423	461	551	460	580	512	467	550	633	442	445
691	444	551	652	452	482	548	454	449	480	477	438
607	540	429	526	510	484	599	544	476	509	512	507
674	551	580	501	570	422	649	430	467	506	480	476
696	454	436	548	441	472	534	469	454	549	454	464
606	532	531	606	437	419	621	456	461	532	417	433
641	526	453	538	499	515	591	513	582	591	416	443
688	507	568	682	453	424	654	516	625	673	453	475
566	562	498	624	471	529	718	559	526	612	425	450
622	486	480	752	444	426	574	537	477	545	520	434
646	557	420	643	486	455	544	524	425	494	471	427
645	467	572	673	521	521	516	518	487	566	421	454
620	459	541	578	531	538	563	434	505	561	468	464
612	475	539	586	537	422	635	498	446	587	451	460
696	497	548	707	468	530	522	492	507	559	449	458
602	476	561	563	500	504	559	472	439	633	550	442
601	538	574	669	438	507	494	547	576	579	474	450
669	517	596	538	539	511	546	476	444	617	448	512
596	512	450	645	459	475	514	464	540	637	428	450
655	460	484	711	460	503	580	480	460	613	524	445
589	504	447	508	507	446	614	489	535	543	490	467
675	558	448	521	478	520	559	508	454	637	425	468
674	565	464	614	460	418	606	452	437	479	483	443
553	600	459	562	519	450	692	461	506	592	428	463
521	523	434	580	459	502	557	491	515	610	506	431
493	579	520	510	557	431	587	474	490	587	432	419
658	547	545	666	420	422	660	439	551	528	451	426
678	575	472	548	457	525	604	501	539	512	474	498
625	495	517	498	557	466	572	479	542	611	429	528
639	509	536	600	514	540	497	487	440	586	441	478
570	445	496	591	550	418	483	430	570	644	451	553
643	590	509	520	488	501	530	466	518	569	453	475
682	513	451	537	467	473	635	451	442	542	448	468
678	536	456	699	457	478	516	542	550	560	446	452
682	437	488	645	554	542	559	437	425	577	422	430
600	492	512	576	452	505	512	459	456	504	449	522
637	567	486	554	512	510	639	514	479	549	503	426
598	479	574	548	452	516	678	533	519	574	454	489
486	516	505	553	456	445	541	521	434	590	512	529
680	508	523	676	592	617	631	491	581	588	459	457
658	485	528	526	497	446	630	448	472	474	435	419
696	473	570	695	419	453	530	455	423	565	417	462
710	526	549	721	480	615	605	473	460	574	456	491
676	529	426	550	496	470	647	459	425	519	449	453
682	533	537	607	451	485	716	463	443	616	458	436
545	589	524	557	499	498	588	493	569	631	509	522
635	475	458	622	480	485	488	494	472	552	464	465
555	457	523	579	488	427	535	512	454	518	508	522
674	572	449	746	450	541	517	537	474	659	425	436
677	495	550	700	624	496	498	545	507	564	485	433
588	493	585	591	462	500	621	456	482	601	436	421
666	505	501	615	624	499	559	480	452	529	443	498
648	439	464	647	477	569	514	532	465	476	433	454
556	558	472	688	429	461	694	431	515	524	475	426
605	477	439	488	431	446	520	455	484	570	479	455
646	518	519	715	476	445	555	486	514	581	522	479
717	495	481	640	432	516	555	510	433	681	429	430
623	525	533	627	485	515	631	467	440	575	450	436
658	443	518	563	454	451	614	435	520	547	527	443
686	460	506	617	464	459	568	474	552	697	470	437
610	491	430	492	522	453	584	492	445	484	498	467
676	569	422	630	551	545	502	506	460	541	515	443
602	452	445	627	419	523	511	477	423	503	446	450
678	500	491	688	506	455	520	513	546	529	480	473
682	556	564	549	455	518	564	476	423	614	478	508
675	561	549	620	456	456	564	472	539	530	499	434
623	432	477	568	516	608	541	476	505	637	496	509
698	546	512	627	498	446	554	536	428	574	461	431
519	521	556	664	456	532	579	494	490	504	459	548
727	553	530	689	472	519	510	452	503	535	465	519
560	558	533	627	471	511	574	570	555	517	445	440
683	538	553	722	547	425	647	527	555	538	426	437
636	495	526	524	446	537	539	493	426	532	439	445
630	483	474	616	477	458	664	429	481	501	418	423
625	427	557	644	484	478	533	424	421	585	421	489
589	420	536	685	455	587	668	487	501	512	451	422
717	463	456	491	529	503	533	493	438	555	469	463
664	447	506	643	482	430	752	419	496	565	424	437
643	506	476	661	446	497	592	516	457	542	496	470
655	461	425	508	446	510	603	603	535	597	471	478
624	504	506	510	567	426	647	531	455	532	494	430
672	530	488	496	481	418	613	443	432	479	424	440
736	462	531	649	449	439	637	498	488	542	489	472
654	481	550	716	484	496	543	496	447	584	493	529
692	437	562	516	428	435	619	519	439	584	420	472
625	505	480	566	521	467	611	506	516	496	472	480
654	488	563	496	483	458	537	470	437	560	439	481
693	446	567	558	504	512	547	524	485	596	521	439
686	510	487	552	442	432	641	514	453	568	486	504
594	493	508	601	445	430	562	539	439	593	448	436
705	572	431	506	493	465	632	472	520	567	448	502
520	433	508	604	472	507	610	472	527	576	432	423
561	537	448	601	440	473	531	504	430	537	421	460
662	538	503	550	503	559	586	503	523	653	422	445
604	516	461	593	459	483	654	553	579	653	454	467
665	515	471	486	520	468	572	440	492	563	469	564
622	493	484	541	444	426	626	437	505	531	460	429
613	513	456	515	500	521	608	432	491	527	443	467
700	504	558	561	596	510	674	552	461	555	418	516
737	436	554	665	427	480	510	421	521	652	448	436
723	515	526	535	492	460	665	479	546	552	454	515
644	433	499	710	518	488	612	486	552	575	428	476
593	522	565	706	466	508	585	526	422	639	481	446
684	440	457	766	541	500	677	445	438	477	418	436
674	481	441	683	481	444	579	447	478	528	442	446
614	470	496	638	498	598	638	492	487	566	432	512
639	497	482	666	456	547	650	511	509	532	471	499
729	504	442	579	502	570	509	523	498	493	417	472
718	501	458	629	522	514	632	512	484	527	425	493
556	540	547	718	441	467	533	429	491	608	437	444
574	489	541	657	461	452	660	426	482	479	498	485
641	534	528	561	539	450	592	511	426	495	435	430
590	509	478	627	449	507	524	470	475	527	449	462
712	529	514	538	422	473	520	466	503	474	451	465
577	518	512	562	425	537	676	447	433	486	417	429
555	597	466	586	461	439	660	502	491	593	517	440
677	514	536	646	424	585	473	550	455	582	429	457
586	462	535	649	533	553	487	495	467	623	459	483
635	502	520	777	483	476	655	440	539	506	430	427
648	517	513	680	471	529	627	529	452	525	437	531
652	530	517	683	491	429	646	470	528	640	463	497
560	560	532	660	578	426	634	556	539	588	418	529
599	487	481	576	532	502	697	419	484	634	486	476
615	490	472	618	590	560	685	509	524	526	461	463
669	465	490	731	527	556	565	444	449	514	454	434
643	543	527	712	542	578	573	481	505	628	479	514
561	478	478	611	554	555	629	509	524	548	456	462
564	457	571	589	465	528	576	553	424	594	442	515
677	550	505	670	490	484	473	496	487	537	457	483
702	499	418	497	418	440	593	513	517	639	489	531
654	482	525	582	576	543	603	519	535	511	508	494
664	577	448	623	469	471	536	461	438	676	478	575
632	458	431	664	421	418	545	520	518	495	489	451
653	521	457	501	448	534	548	497	460	547	493	452
549	475	483	584	453	438	638	508	435	515	506	444
697	483	467	645	544	465	533	487	514	617	451	468
640	561	436	553	494	526	497	465	522	514	522	436
650	528	557	686	421	485	601	431	427	654	462	448
580	523	418	608	497	492	481	451	428	506	457	486
686	538	521	604	593	493	624	504	498	514	475	458
526	479	524	487	430	453	605	481	476	539	475	432
698	472	531	584	466	528	599	519	506	590	495	433
697	528	535	601	419	495	542	501	460	632	501	457
597	469	474	648	513	561	599	476	508	605	435	430
602	454	482	598	507	498	666	472	460	588	498	446
657	485	448	595	534	541	580	469	490	584	532	426
643	466	471	644	479	435	523	467	434	499	446	496
628	436	478	598	472	471	613	459	529	663	446	432
678	439	534	529	465	614	565	516	419	570	417	447
568	477	444	539	485	446	515	504	478	521	547	509
601	430	503	655	570	452	562	429	431	533	483	435
535	496	520	611	476	471	505	460	460	487	464	459
635	594	435	664	432	494	542	425	549	560	439	427
614	503	527	734	503	421	591	533	432	553	510	456
522	528	533	731	553	485	502	617	478	571	455	430
695	431	454	575	542	501	664	538	481	608	427	427
558	551	435	658	470	484	644	464	493	553	422	477
678	493	444	534	426	591	588	531	508	519	486	419
630	485	503	529	542	530	544	541	536	523	478	465
644	566	527	530	504	480	550	480	471	558	419	430
563	518	495	554	528	565	576	464	526	619	506	459
602	582	523	605	579	434	563	427	532	508	502	505
723	529	443	623	549	521	637	482	520	605	485	479
670	465	464	704	488	541	641	416	419	602	419	517
680	478	543	653	566	496	578	496	481	685	494	475
721	505	481	568	531	441	545	428	442	517	454	472
661	419	517	577	506	533	568	494	488	618	453	483
668	486	425	692	449	583	598	536	584	487	426	547
687	493	496	617	522	485	555	512	447	587	432	522
623	462	506	631	535	533	583	428	431	586	426	504
660	491	560	647	503	438	569	464	425	622	459	484
536	529	526	530	505	491	564	430	513	535	432	423
677	489	543	476	491	463	610	498	565	532	506	446
632	527	506	521	506	475	485	472	491	593	482	427
631	532	519	590	504	471	624	506	437	511	469	441
660	508	494	672	527	467	545	420	445	551	435	448
648	510	503	536	458	459	623	542	439	477	456	550
662	544	445	528	444	435	655	535	426	613	456	457
616	524	445	480	466	526	637	442	429	600	528	582
660	424	571	583	438	478	583	503	566	542	441	524
711	550	431	528	443	419	534	479	491	519	435	481
682	522	484	628	489	456	535	508	567	576	474	468
641	486	530	517	427	515	658	456	462	478	472	454
672	559	552	585	496	423	494	464	512	547	447	429
553	451	456	541	476	527	543	440	449	479	462	484
479	450	506	486	529	513	522	499	468	584	439	477
655	568	500	624	480	453	681	467	465	487	431	513
673	548	570	533	466	472	661	520	454	491	440	438
714	472	479	582	561	443	530	497	510	523	451	434
689	471	523	670	535	513	526	511	525	680	429	522
672	438	497	565	418	441	537	502	488	565	433	433
693	454	537	564	478	503	554	461	569	648	425	445
665	529	530	707	519	551	619	510	513	549	418	419
640	435	510	620	461	583	703	489	493	530	436	480
598	510	471	485	486	485	589	567	516	505	432	419
646	544	508	541	532	573	539	536	469	484	438	498
582	580	510	664	507	549	619	428	422	567	480	419
688	437	493	648	464	503	582	482	478	579	479	436
680	437	520	579	478	493	641	501	486	616	448	495
697	537	585	709	462	533	735	492	470	527	425	520
592	423	462	585	459	441	631	522	519	484	470	468
680	461	555	618	456	564	654	491	538	619	459	452
542	436	432	571	456	477	606	434	499	562	475	441
664	554	472	610	487	444	538	509	526	540	465	481
693	569	443	630	435	437	559	461	463	562	532	481
648	450	496	600	521	577	552	552	483	601	432	487
738	486	579	572	419	428	638	432	461	538	437	483
690	458	488	666	453	520	511	490	483	502	476	480
644	501	485	667	478	428	582	548	440	636	491	434
517	535	480	526	421	536	629	456	546	523	424	506
616	484	541	685	461	483	614	447	487	637	503	470
692	577	526	770	479	520	540	457	445	487	462	419
644	529	575	627	507	560	615	624	575	586	451	477
628	422	494	532	573	425	495	481	448	613	448	471
673	491	518	755	423	476	599	474	429	609	460	489
663	421	553	572	460	466	633	547	522	543	438	443
664	458	508	609	450	462	575	441	490	620	484	556
691	433	587	656	429	534	492	432	451	638	496	423
622	521	522	532	443	420	503	563	457	613	459	509
579	512	558	639	469	490	702	500	453	524	520	443
646	574	520	637	479	433	568	453	504	560	429	489
737	474	544	615	534	497	659	527	496	574	435	477
698	459	485	618	481	571	654	509	442	595	457	553
752	524	479	685	466	464	611	447	427	575	500	461
678	528	439	533	475	616	654	500	542	593	495	524
607	526	489	668	440	489	600	419	523	586	438	440
697	443	463	612	448	484	484	501	572	567	425	466
626	532	462	688	463	477	612	452	526	563	424	487
682	511	519	684	556	537	630	550	506	562	512	502
640	547	522	694	433	458	587	520	477	598	456	446
559	522	537	590	542	591	626	516	538	592	451	434
591	505	558	677	468	424	541	432	464	554	505	437
660	541	432	706	427	448	573	543	477	529	417	454
695	522	461	583	539	586	618	522	468	545	426	437
538	550	421	679	597	443	638	522	543	524	452	446
655	460	503	545	570	480	625	587	555	529	451	462
690	530	521	487	488	445	561	460	523	505	466	473
632	518	487	673	515	501	683	447	494	517	446	496
687	554	584	641	537	483	556	515	450	506	435	455
657	522	501	722	533	462	522	498	486	567	428	436
653	491	519	596	553	521	583	485	485	477	494	481
645	460	475	507	480	489	521	529	511	476	432	427
704	507	570	545	476	439	585	482	539	569	469	446
629	460	493	615	607	504	621	492	459	505	418	419
657	546	585	592	455	457	670	500	421	510	423	468
581	444	550	677	537	462	582	527	568	477	472	453
661	509	566	574	544	554	578	464	432	579	439	429
483	498	492	601	568	560	552	459	446	515	471	493
636	515	552	598	471	444	540	430	421	592	464	422
483	466	510	643	487	573	594	543	450	611	428	535
615	488	450	615	497	423	725	451	449	518	462	492
638	430	587	605	441	455	510	451	555	574	422	498
576	515	515	633	492	462	559	444	454	571	423	499
714	444	488	484	471	425	553	434	527	632	451	427
723	504	548	594	535	554	643	497	586	631	474	504
644	516	530	657	426	535	591	536	589	518	520	522
653	487	588	578	539	602	516	424	503	612	464	495
541	504	520	528	599	441	635	482	540	551	482	487
606	495	464	582	475	488	519	539	547	503	422	426
504	440	503	597	518	443	611	581	466	618	428	460
698	444	523	604	474	419	537	433	436	529	446	472
656	443	528	620	495	533	601	493	541	630	501	461
668	500	499	577	425	566	618	453	462	479	434	499
595	578	548	538	467	537	588	454	451	543	505	449
529	519	464	549	469	488	623	524	519	551	487	446
701	458	498	653	418	420	618	441	457	607	448	470
702	568	538	652	501	464	533	474	482	530	439	471
681	525	480	688	495	450	503	480	496	523	430	489
643	542	481	551	453	546	631	538	434	473	451	434
697	544	519	499	467	555	545	420	485	501	445	502
577	596	450	534	425	503	525	438	504	502	436	562
636	474	532	589	515	483	664	469	433	499	490	462
663	452	450	587	420	568	628	568	460	559	446	523
693	460	506	506	508	483	586	465	484	544	470	521
682	482	484	559	504	444	552	503	523	555	466	478
668	522	603	592	558	488	529	477	495	561	420	466
574	493	467	557	473	483	498	476	433	578	500	521
676	552	519	542	465	564	585	528	516	574	439	440
705	511	501	573	578	455	530	534	444	578	445	431
678	547	498	603	480	560	588	416	526	555	434	430
698	460	482	502	445	471	535	540	550	581	447	475
577	543	498	515	487	586	618	461	479	582	448	429
659	545	528	668	566	539	539	494	527	525	495	450
605	483	516	580	471	475	560	485	448	514	544	452
641	459	539	617	486	500	520	472	553	479	424	449
616	606	535	547	531	437	480	442	508	609	417	462
663	524	547	677	434	453	582	477	482	493	482	468
745	477	551	539	453	477	572	454	523	645	448	463
625	619	512	491	475	436	475	539	573	596	436	468
698	446	494	586	500	492	517	474	462	488	505	491
697	573	553	668	475	472	635	547	506	587	490	423
533	449	561	682	443	480	557	421	463	476	417	480
670	447	514	643	525	565	556	505	423	519	487	483
606	515	487	632	451	522	627	459	538	616	455	468
603	521	523	512	449	557	475	570	501	521	440	433
668	462	525	700	550	565	672	430	473	545	430	469
486	485	480	616	565	454	577	543	489	594	480	500
673	539	436	679	457	500	663	512	431	519	478	423
709	430	449	576	473	468	641	453	556	509	426	453
676	430	447	698	506	460	571	493	476	523	499	443
653	459	523	509	509	453	599	458	515	559	447	481
648	552	508	507	479	478	522	470	424	600	429	467
692	460	442	650	432	567	567	493	492	642	418	477
685	543	498	618	435	502	487	433	540	680	522	483
705	489	424	649	456	497	632	522	471	568	417	536
683	517	441	511	520	520	619	426	507	519	433	448
589	514	428	612	476	436	662	513	510	496	459	449
709	462	544	683	475	501	611	478	595	661	438	433
671	490	448	479	466	584	647	475	449	622	422	446
647	579	561	628	473	474	583	507	467	552	459	451
662	523	510	679	522	499	644	463	515	603	434	449
700	449	448	572	435	513	581	513	529	516	474	468
635	532	445	609	499	437	626	429	467	730	462	455
587	491	511	567	575	459	554	472	486	475	439	444
704	495	439	635	507	455	607	519	470	651	445	491
635	558	429	561	504	451	626	478	424	524	449	434
640	546	611	637	449	456	616	481	454	613	462	470
554	573	549	506	457	447	568	487	488	567	438	419
501	475	477	534	475	495	594	510	546	571	422	455
644	511	432	653	441	610	638	437	515	506	459	485
648	446	534	501	472	473	584	453	423	558	517	422
687	471	521	477	539	447	686	496	460	632	451	533
628	548	476	554	475	529	565	471	461	558	456	540
667	554	447	580	540	552	627	497	443	524	482	458
593	533	453	582	509	460	702	501	448	590	455	440
639	549	425	559	587	498	614	461	436	589	480	503
543	428	555	561	432	603	641	530	507	513	499	459
717	539	575	502	538	455	536	511	467	532	513	434
608	536	512	552	504	501	673	478	454	532	469	512
565	545	508	554	458	452	609	570	434	595	482	442
633	445	585	604	508	498	634	481	553	586	453	454
547	466	500	566	532	542	631	469	419	637	457	423
641	560	539	570	457	452	595	429	493	700	426	419
632	552	532	585	503	540	562	489	593	593	459	535
566	576	495	550	438	476	538	515	468	653	500	432
673	494	503	581	435	486	555	537	516	485	445	466
665	573	478	498	559	515	647	510	460	557	533	509
677	552	544	623	435	448	565	432	498	529	453	435
652	424	526	534	471	537	504	469	439	542	418	541
713	504	425	673	568	482	612	441	423	514	425	446
598	487	546	612	465	499	668	459	503	543	468	528
577	522	467	670	503	496	574	423	590	526	475	451
584	478	504	541	454	483	515	531	491	541	418	455
701	495	527	671	498	509	593	544	438	577	480	430
663	515	552	627	528	466	630	439	531	667	426	495
602	577	566	572	453	464	587	608	534	495	447	444
728	514	476	536	508	523	661	498	432	497	476	433
564	519	430	628	464	486	604	477	449	584	462	426
646	586	515	622	523	427	599	425	451	483	458	449
677	488	580	641	444	475	622	498	528	605	549	502
703	449	486	599	472	519	524	568	449	645	418	509
678	481	459	667	474	452	585	576	573	565	470	474
605	489	531	577	436	437	542	552	524	501	419	474
686	518	451	602	481	499	653	533	466	569	464	475
678	554	557	666	450	433	497	544	432	545	426	473
712	491	564	584	561	520	627	465	498	535	417	436
666	546	555	621	461	512	620	456	548	630	478	486
648	593	572	488	573	476	616	465	578	605	422	437
660	515	522	619	434	528	594	508	511	534	453	460
717	522	557	560	464	558	530	453	474	647	545	427
690	513	496	636	532	498	715	488	502	549	510	522
666	491	518	597	508	582	611	502	455	519	520	476
603	494	439	584	482	524	520	491	524	551	464	425
591	506	548	600	420	473	632	523	445	653	440	526
558	546	428	594	478	445	526	497	451	480	448	470
659	526	571	505	493	458	600	525	449	505	441	462
656	507	430	596	547	567	562	546	503	598	474	461
714	440	476	494	486	475	530	453	592	553	502	483
652	559	541	626	421	517	636	551	468	708	442	509
653	521	557	549	480	473	621	447	594	537	507	516
559	463	532	596	445	573	548	462	467	646	449	507
640	511	526	628	446	458	587	523	440	535	472	461
595	581	503	577	493	483	676	431	485	651	455	475
721	532	490	662	497	598	648	478	479	539	524	448
688	570	500	638	480	478	593	501	528	619	527	477
649	539	539	609	493	456	608	528	522	534	517	486
569	434	576	535	436	429	500	465	485	620	441	426
655	438	572	505	429	522	611	516	449	670	501	422
694	452	544	556	481	457	651	442	454	537	463	420
660	512	540	691	458	540	567	503	430	532	487	454
592	457	532	591	419	529	639	537	447	562	488	465
631	459	518	667	500	530	651	611	540	509	430	436
599	517	484	502	461	469	578	446	543	603	417	446
694	533	585	486	437	471	488	548	426	507	461	446
645	546	579	629	495	514	560	504	469	483	442	563
662	515	586	594	455	481	585	525	473	580	421	464
700	535	462	598	441	538	622	465	436	583	436	460
647	498	553	631	478	495	620	518	441	532	466	421
675	481	563	638	471	541	649	533	418	555	445	446
572	430	504	695	454	477	622	503	524	651	534	529
621	593	519	535	501	457	647	432	573	531	435	449
717	537	591	526	435	507	538	529	428	623	417	420
562	556	538	608	486	455	589	508	436	497	436	465
663	543	491	492	484	472	683	425	511	500	420	419
591	427	513	507	513	442	574	533	430	509	503	463
689	510	506	675	427	577	710	517	462	563	519	437
641	528	471	640	435	449	565	491	566	624	418	422
556	541	543	550	538	419	604	537	495	622	485	507
638	530	483	611	449	538	563	517	543	485	437	476
651	455	470	742	468	438	511	513	508	612	494	421
597	441	476	693	510	432	597	433	494	506	507	419
630	559	562	543	489	516	555	540	443	585	455	460
660	542	486	503	480	558	494	431	427	535	499	537
657	558	482	677	443	482	552	509	507	533	446	452
685	553	563	547	489	459	664	445	546	667	445	436
630	578	445	495	422	523	586	490	483	535	498	510
670	548	504	662	481	485	650	447	426	577	494	483
568	549	564	565	520	424	549	489	436	553	438	463
699	512	537	541	431	474	470	447	516	549	510	423
601	544	507	615	433	420	474	458	519	512	496	473
690	585	431	599	455	600	644	562	479	568	457	472
678	462	537	632	488	440	603	539	435	551	512	481
727	508	471	626	488	503	551	482	485	538	431	462
646	561	566	605	479	427	570	450	524	573	417	433
489	551	555	526	419	544	645	527	576	489	548	428
633	577	425	624	449	444	561	477	583	538	505	447
621	565	504	523	508	507	492	465	528	543	461	457
683	580	508	747	473	608	475	469	487	496	436	526
649	560	436	636	458	423	557	484	472	588	442	444
578	543	526	617	494	468	607	518	573	541	474	424
682	463	462	585	503	460	617	496	528	581	439	485
602	484	552	506	532	507	576	435	540	501	452	535
548	514	488	685	489	527	624	481	489	476	459	525
640	452	515	523	491	512	481	527	570	616	429	436
679	559	482	596	463	434	501	441	428	575	457	554
669	440	498	514	447	471	508	477	560	474	438	454
620	556	438	517	484	482	628	476	489	604	561	430
534	436	504	684	532	526	546	462	432	578	431	473
656	461	584	545	571	530	514	443	477	532	436	446
622	534	502	605	551	537	566	585	524	642	452	430
636	458	513	527	463	492	582	433	539	499	499	437
673	427	473	556	480	510	590	457	552	663	431	439
635	463	508	695	519	445	479	504	481	651	438	477
641	522	515	592	551	505	543	457	531	640	478	535
715	593	454	583	504	495	632	496	489	475	472	457
566	553	432	619	451	433	570	433	448	573	431	457
719	556	480	619	510	432	696	476	519	613	448	504
516	484	478	587	501	494	685	419	424	492	443	462
590	432	503	591	444	597	637	505	452	519	439	483
654	507	470	600	528	470	626	429	510	610	428	444
618	479	444	715	437	528	609	479	482	521	482	477
666	462	519	574	482	519	575	457	449	648	474	431
636	574	561	699	438	493	533	490	462	516	469	465
607	565	569	631	560	585	682	469	526	586	426	445
561	543	418	524	547	439	581	424	478	618	439	468
659	572	511	677	531	522	624	513	484	524	469	460
697	473	463	694	499	505	547	446	509	666	492	423
725	518	476	604	474	491	572	477	547	624	427	477
570	535	593	578	529	428	580	506	476	488	499	493
662	524	504	661	465	559	606	453	508	605	538	511
670	523	513	535	463	583	655	567	507	548	422	488
697	440	450	587	530	441	591	442	528	532	479	426
745	550	562	563	501	522	674	448	485	573	459	429
697	513	572	635	545	425	594	485	495	503	448	420
651	514	544	578	421	428	606	483	473	493	502	426
719	565	514	683	487	542	596	470	418	482	441	469
642	533	557	754	507	482	530	571	487	633	493	430
589	490	546	681	569	505	604	507	544	481	486	449
592	509	575	499	520	501	544	537	471	587	471	474
568	586	592	615	525	461	540	445	431	608	446	444
693	474	432	575	446	480	672	518	449	526	456	430
672	465	581	621	471	419	499	454	419	514	446	535
685	455	476	478	585	529	619	441	537	498	420	451
605	485	532	612	516	470	698	495	504	488	426	449
572	523	441	573	512	492	679	561	421	613	482	479
671	486	582	640	515	462	535	497	500	495	486	483
630	497	559	579	472	445	552	492	433	666	526	437
657	481	520	575	481	442	605	417	561	621	461	507
642	516	520	511	531	500	493	476	516	554	473	443
682	431	567	556	449	493	642	514	473	488	461	456
619	514	567	717	535	507	637	419	444	522	444	481
583	437	486	641	486	500	545	526	509	616	450	452
595	506	551	582	486	474	569	527	486	494	524	444
596	449	600	625	438	474	599	528	451	502	441	491
628	480	428	536	457	478	581	464	601	500	425	429
697	489	572	526	482	420	623	553	461	612	466	436
633	566	476	557	521	524	563	500	422	599	448	460
690	454	533	521	451	534	620	486	496	505	450	549
598	511	549	515	451	421	565	532	494	522	446	513
526	532	461	759	452	501	555	530	533	636	515	439
669	483	546	609	420	485	578	481	445	521	532	436
625	522	475	561	426	469	594	495	503	580	464	509
680	597	441	545	431	456	602	453	451	501	426	446
684	470	438	710	476	551	595	449	522	536	432	470
679	498	459	593	426	474	549	469	588	554	451	475
668	503	483	629	422	438	578	563	504	496	438	470
685	444	535	629	476	461	521	520	501	510	470	429
709	537	421	650	505	538	505	586	528	560	472	553
632	540	522	550	446	506	589	467	418	568	432	461
728	489	438	536	496	536	639	486	486	499	459	466
650	508	548	616	533	478	550	432	423	503	431	419
540	585	562	526	563	521	601	466	489	504	417	477
650	462	509	583	432	468	510	587	566	526	443	465
595	566	457	623	439	494	566	485	566	539	438	467
595	534	584	507	497	460	502	426	508	614	456	485
580	472	566	487	449	529	524	429	434	549	481	522
655	484	537	583	439	546	592	494	445	538	428	440
562	430	509	530	454	548	548	507	517	533	466	483
660	482	550	644	482	472	568	496	499	520	506	433
670	457	466	661	470	534	565	490	524	626	448	479
536	492	505	555	484	567	640	569	465	511	459	433
662	451	424	627	426	504	523	500	487	567	471	515
654	427	553	530	547	431	592	466	421	503	484	473
713	465	486	656	488	465	533	450	460	589	422	443
531	543	509	568	520	507	531	496	533	549	447	487
662	493	505	561	436	486	659	468	444	519	457	493
[truncated: 12,732 more rows]
